# Supplementary material for: Cell cycle length governs heterochromatin reprogramming during early development in non-mammalian vertebrates
Source: EMBO Rep. 2024 Jun 28;25(8):11. doi: 10.1038/s44319-024-00188-5 (PMC11315934; doi:10.1038/s44319-024-00188-5)
Supplement: Supplementary file 1 — Table EV1 [file 44319_2024_188_MOESM1_ESM.xlsx]

## Sheet: Table EV1
Primer sequence (5'→3')	Purpose
AACAAGAGGAGACAGCAGCC	Cloning of chk1 into TOPO
GTACAGCGAAAGCCTGGAGT	Cloning of chk1 into TOPO
GCTACTTGTTCTTTTTGCAGGCCGCCACCATGGCGGTGCCTTTCGTG	Introducing chk1 to pCS2+
TAGAGGCTCGAGAGGCCTTGTCACACCACAGGCAGTAAAATC	Introducing chk1 to pCS2+
GAGAAAGGCAGCAAACGCTC	Cloning of suv39h1b into TOPO
GAAGAGGTACTTCCGACAGAGT	Cloning of suv39h1b into TOPO
CGATGACAAGCGCGGAATGGCGGACAATTCGACAG	Introducing suv39h1b to pCS2+
GAGGCTCGAGTCAGAAGAGGTACTTCCGACAG	Introducing suv39h1b to pCS2+
AGCTAGTTTTAAAGCATCGTCCCA	Cloning of setdb1b into TOPO
TCACAGCAATCTTCCTCTGCATT	Cloning of setdb1b into TOPO
CGATGACAAGCGCGGAATGGAAAACGTTGAAGGAATG	Introducing setdb1b to pCS2+
GAGGCTCGAGTCACAGCAATCTTCCTCTG	Introducing setdb1b to pCS2+
GCTACTTGTTCTTTTTGCAGGATCCGCCGCCACCATGGCTCGTAC	Introducing H3-tail to pCS2+
CTCACTATAGTTCTAGAGGCTCGAGTTACACGGTGCCCGGGCGGTAG	Introducing H3-tail to pCS2+
TAATACGACTCACTATAGGGTCCGCCGCCACCATGGAC	Generating templates for in vitro transcription of FLAG-setdb1b, FLAG-suv39h1b
CGAGTGCCGTAGTTCTAGAGGCTCGAG	Generating templates for in vitro transcription of FLAG-setdb1b, FLAG-suv39h1b
TGACGTAAATGGGCGGTAGG	Generating templates for in vitro transcription of chk1, H3-tail, hsKDM4D, hsKDM4D(H192A)
CAGGAAACAGCTATGAC	Generating templates for in vitro transcription of chk1, H3-tail, hsKDM4D, hsKDM4D(H192A)
ACGCTGCATGCATCAAACAAGGC	Cell number estimation by qPCR, medaka primer 1F
TGTCACACAACCCGGGCACAC	Cell number estimation by qPCR, medaka primer 1R
CATCAGATGAGCGTTGTAGG	Cell number estimation by qPCR, medaka primer 2F
CTGAGACGACTGAGAGCAG	Cell number estimation by qPCR, medaka primer 2R
AGAGGAGATCTCGGTCCAGG	Cell number estimation by qPCR, medaka primer 3F
CGTGCCGTTTCCTTCCAAAT	Cell number estimation by qPCR, medaka primer 3R
GAGAGCTGCGGTGTGACATA	Cell number estimation by qPCR, zebrafish primer 1F
GGCACATCGAGGGATACCAG	Cell number estimation by qPCR, zebrafish primer 1R
AGAAGATTGAGAGCGTGCCC	Cell number estimation by qPCR, zebrafish primer 2F
CACACATCAAGCCCAAGGGA	Cell number estimation by qPCR, zebrafish primer 2R
CGATGCACAGCGACTATCCT	Cell number estimation by qPCR, zebrafish primer 3F
CGTTTGATTGCATCCAGCGT	Cell number estimation by qPCR, zebrafish primer 3R
AAGCAACCGGTTAAGCCTGA	Cell number estimation by qPCR, zebrafish primer 4F
TCCGTCATGTGATGCTGCTT	Cell number estimation by qPCR, zebrafish primer 4R
CTGCGAGCGTTGTGATTGAG	Cell number estimation by qPCR, zebrafish primer 5F
CCACAGCCGTAATGGACAGT	Cell number estimation by qPCR, zebrafish primer 5R
CAACGCGGTCAACAACTCTG	RT-qPCR, sox2 F
TTCATGCTGGGATGCTGAGG	RT-qPCR, sox2 R
GATCCACAAGAGGACGCACA	RT-qPCR, zic2a F
TGGCTTGTCCGATGTGTGAA	RT-qPCR, zic2a R
GTTCCTGCTCCAGCTTCCTT	RT-qPCR, tbx16 F
ACGCGAGACTTTGAGGACTG	RT-qPCR, tbx16 R
TGCCGCACTGGTTGTTGACAACG	RT-qPCR, actb F
CCATGACACCCTGGTGCCTGG	RT-qPCR, actb R
