# Supplementary material for: Cell cycle length governs heterochromatin reprogramming during early development in non-mammalian vertebrates
Source: EMBO Rep. 2024 Jun 28;25(8):11. doi: 10.1038/s44319-024-00188-5 (PMC11315934; doi:10.1038/s44319-024-00188-5)
Supplement: Supplementary file 2 — Table EV2 [file 44319_2024_188_MOESM2_ESM.xlsx]

## Sheet: Table EV2
Name	Catalog #	Purpose	Dilution
Anti-H3K9me3	Abcam, ab8898	Immunofluorescense staining, Western blot	1/200, 1/2000
Anit-H3K4me3	Millipore, 07-473	Immunofluorescense staining	1/200
Anti-H3	Active motif, 39763	Immunofluorescense staining	1/200
Anti-FLAG	Sigma, F3165	Immunofluorescense staining, Western blot	10 µg/mL, 2 µg/mL
Anti-γH2AX	Millipore, 05-636	Immunofluorescense staining	1/200
Anti-GAPDH	Invitrogen, AM4300	Western blot	1/2000
Anti-Setdb1	Santa cruz, sc-166621	Immunofluorescense staining, Western blot	1/20, 1/1000
Anti-rabbit IRDye 800CW	LI-COR, 926-32213	Western blot	1/10000
Anti-mouse IRDye 680RD	LI-COR, 926-68072	Western blot	1/10000
Anti-rabbit Alexa488	Invitrogen, A21206	Immunofluorescense staining	1/500
Anti-mouse Alexa568	Invitrogen, A10037	Immunofluorescense staining	1/500
DAPI	Invitrogen, D1306	Immunofluorescense staining	10 µg/mL
