# Supplementary material for: Cell cycle length governs heterochromatin reprogramming during early development in non-mammalian vertebrates
Source: EMBO Rep. 2024 Jun 28;25(8):11. doi: 10.1038/s44319-024-00188-5 (PMC11315934; doi:10.1038/s44319-024-00188-5)
Supplement: Supplementary file 4 — Source data Fig. 1 [file 44319_2024_188_MOESM4_ESM.zip]

Archive with 38 entries (32 files):
- Figure 1/
- Figure 1/.DS_Store
- __MACOSX/Figure 1/._.DS_Store
- Figure 1/1F/
- Figure 1/1B/
- Figure 1/1E/
- Figure 1/1D/
- Figure 1/1C/
- Figure 1/1F/H3K9me3_Intensity.csv
- __MACOSX/Figure 1/1F/._H3K9me3_Intensity.csv
- Figure 1/1B/.DS_Store
- __MACOSX/Figure 1/1B/._.DS_Store
- Figure 1/1B/8cell_H3K9me3_DAPI.czi
- __MACOSX/Figure 1/1B/._8cell_H3K9me3_DAPI.czi
- Figure 1/1B/2cell_H3K9me3_DAPI.czi
- __MACOSX/Figure 1/1B/._2cell_H3K9me3_DAPI.czi
- Figure 1/1B/16cell_H3K9me3_DAPI.czi
- __MACOSX/Figure 1/1B/._16cell_H3K9me3_DAPI.czi
- Figure 1/1B/README.txt
- __MACOSX/Figure 1/1B/._README.txt
- Figure 1/1B/4cell_H3K9me3_DAPI.czi
- __MACOSX/Figure 1/1B/._4cell_H3K9me3_DAPI.czi
- Figure 1/1B/1cell_H3K9me3_DAPI.czi
- __MACOSX/Figure 1/1B/._1cell_H3K9me3_DAPI.czi
- Figure 1/1E/.DS_Store
- __MACOSX/Figure 1/1E/._.DS_Store
- Figure 1/1E/Control_2cell_H3K9me3_DAPI.czi
- __MACOSX/Figure 1/1E/._Control_2cell_H3K9me3_DAPI.czi
- Figure 1/1E/Control_8cell_H3K9me3_DAPI.czi
- __MACOSX/Figure 1/1E/._Control_8cell_H3K9me3_DAPI.czi
- Figure 1/1E/README.txt
- __MACOSX/Figure 1/1E/._README.txt
- Figure 1/1E/Chk1_2cell_H3K9me3_DAPI.czi
- __MACOSX/Figure 1/1E/._Chk1_2cell_H3K9me3_DAPI.czi
- Figure 1/1D/Stages.csv
- __MACOSX/Figure 1/1D/._Stages.csv
- Figure 1/1C/H3K9me3_Intensity.csv
- __MACOSX/Figure 1/1C/._H3K9me3_Intensity.csv
