# Supplementary material for: Cell cycle length governs heterochromatin reprogramming during early development in non-mammalian vertebrates
Source: EMBO Rep. 2024 Jun 28;25(8):11. doi: 10.1038/s44319-024-00188-5 (PMC11315934; doi:10.1038/s44319-024-00188-5)
Supplement: Supplementary file 4 — Source data Fig. 1 [file 44319_2024_188_MOESM4_ESM.zip › Figure 1/1F/H3K9me3_Intensity.csv]

Replicate	Stage	Condition	NormSignal
rep1	2cell	Control	5.651106601
rep1	2cell	Control	9.182015471
rep1	2cell	Control	14.2192384
rep1	2cell	Control	5.153227666
rep1	2cell	Control	7.255524309
rep1	2cell	Control	10.77108947
rep1	2cell	Control	4.311582059
rep1	2cell	Control	11.76833912
rep1	2cell	Control	15.14987181
rep1	2cell	Control	20.19457536
rep1	2cell	Chk1	8.839296405
rep1	2cell	Chk1	19.89250643
rep1	8cell	Control	2.540285657
rep1	8cell	Control	3.752309707
rep1	8cell	Control	2.762902064
rep1	8cell	Control	4.205430318
rep1	8cell	Control	4.637376895
rep1	8cell	Control	2.565239388
rep1	8cell	Control	5.166047812
rep1	8cell	Control	6.071068155
rep1	8cell	Control	6.204387978
rep1	8cell	Control	4.60571278
rep1	8cell	Control	4.052944219
rep1	8cell	Control	3.815556361
rep1	8cell	Control	3.478873846
rep1	8cell	Control	4.795617299
rep1	8cell	Control	4.8811567
rep1	8cell	Control	4.290775572
rep1	8cell	Control	5.713486971
rep2	2cell	Control	7.244604793
rep2	2cell	Control	4.413235093
rep2	2cell	Control	2.579816287
rep2	2cell	Control	21.74194071
rep2	2cell	Chk1	4.356327893
rep2	2cell	Chk1	45.99267581
rep2	2cell	Chk1	6.718946252
rep2	2cell	Chk1	26.19200584
rep2	2cell	Chk1	18.04242629
rep2	8cell	Control	6.637480028
rep2	8cell	Control	2.978944524
rep2	8cell	Control	3.742323394
rep2	8cell	Control	3.796233904
rep2	8cell	Control	5.254971267
rep2	8cell	Control	4.399174683
rep2	8cell	Control	4.561062097
rep2	8cell	Control	4.259864401
rep2	8cell	Control	5.315822232
rep2	8cell	Control	2.578511202
rep3	2cell	Control	10.43779698
rep3	2cell	Control	5.269527864
rep3	2cell	Chk1	15.67183836
rep3	2cell	Chk1	14.89040521
rep3	2cell	Chk1	11.60402669
rep3	2cell	Chk1	24.14148165
rep3	2cell	Chk1	16.58391357
rep3	2cell	Chk1	12.83204354
rep3	8cell	Control	4.33066439
rep3	8cell	Control	3.243195014
rep3	8cell	Control	7.414259641
rep3	8cell	Control	9.292892087
rep3	8cell	Control	2.889146941
rep3	8cell	Control	4.721881377
rep3	8cell	Control	4.587697742
