# Supplementary material for: Cell cycle length governs heterochromatin reprogramming during early development in non-mammalian vertebrates
Source: EMBO Rep. 2024 Jun 28;25(8):11. doi: 10.1038/s44319-024-00188-5 (PMC11315934; doi:10.1038/s44319-024-00188-5)
Supplement: Supplementary file 4 — Source data Fig. 1 [file 44319_2024_188_MOESM4_ESM.zip › Figure 1/1D/Stages.csv]

Condition	Time	1-cell	2-cell	4-cell	8-cell	Abnormal
Control	1.2 hpf	2	94	0	0	0
Control	2.1 hpf	0	0	7	60	0
Chk1	1.2 hpf	104	0	0	0	0
Chk1	2.1 hpf	11	71	0	0	22
