# Supplementary material for: Cell cycle length governs heterochromatin reprogramming during early development in non-mammalian vertebrates
Source: EMBO Rep. 2024 Jun 28;25(8):11. doi: 10.1038/s44319-024-00188-5 (PMC11315934; doi:10.1038/s44319-024-00188-5)
Supplement: Supplementary file 4 — Source data Fig. 1 [file 44319_2024_188_MOESM4_ESM.zip › Figure 1/1C/H3K9me3_Intensity.csv]

replicate	stage	condition	back	nuc	nuc/back
rep1	1cell	Normal	330.765	11453.631	34.62769942
rep1	1cell	Normal	477.359	17771.779	37.22937873
rep1	1cell	Normal	621.357	22792.313	36.68150999
rep1	1cell	Normal	526.617	20540.952	39.00548596
rep1	1cell	Normal	714.11	16518.658	23.13181163
rep1	1cell	Normal	396.244	10384.708	26.20786182
rep1	1cell	Normal	706.24	14777.286	20.92388706
rep1	1cell	Normal	390.039	15135.918	38.80616554
rep1	1cell	Normal	514.488	14526.5	28.23486651
rep1	1cell	Normal	544.988	12453.447	22.85086461
rep1	1cell	Normal	421.192	8395.01	19.93155141
rep1	1cell	Normal	424.58	5959.526	14.03628527
rep1	1cell	Normal	480.925	9863.745	20.50994438
rep1	1cell	Normal	385.969	11828.751	30.64689392
rep1	1cell	Normal	559.907	14849.642	26.52162234
rep1	2cell	Normal	424.234	3297.169	7.772052688
rep1	2cell	Normal	786.213	7266.396	9.24227404
rep1	2cell	Normal	345.286	4025.727	11.65910868
rep1	2cell	Normal	501.731	5721.105	11.40273374
rep1	2cell	Normal	394.029	4591.088	11.65165001
rep1	2cell	Normal	414.51	2873.676	6.932706087
rep1	2cell	Normal	426.724	5077.561	11.89893467
rep1	2cell	Normal	388.34	4766.812	12.27484163
rep1	2cell	Normal	391.243	5913.809	15.11543721
rep1	2cell	Normal	537.367	4690.604	8.728865003
rep1	2cell	Normal	484.292	7509.063	15.50523858
rep1	2cell	Normal	1108.034	5924.951	5.347264615
rep1	4cell	Normal	469.256	1740.438	3.708930733
rep1	4cell	Normal	361.342	1426.623	3.948123938
rep1	4cell	Normal	380.471	2718.038	7.143876931
rep1	4cell	Normal	403.152	1616.374	4.00934139
rep1	4cell	Normal	277.592	885.746	3.19081962
rep1	4cell	Normal	509.916	2336.395	4.581921336
rep1	4cell	Normal	452.708	2336.487	5.161134771
rep1	4cell	Normal	337.824	1826.608	5.40698115
rep1	4cell	Normal	675.32	3158.552	4.677118995
rep1	4cell	Normal	364.986	1639.482	4.491903799
rep1	4cell	Normal	567.79	3471.925	6.114804769
rep1	4cell	Normal	608.86	3228.504	5.302539172
rep1	8cell	Normal	359.883	2469.827	6.862860985
rep1	8cell	Normal	650.343	2222.743	3.417801068
rep1	8cell	Normal	390.334	1361.749	3.488676364
rep1	8cell	Normal	356.302	1721.932	4.832787916
rep1	8cell	Normal	316.98	1947.301	6.143292952
rep1	8cell	Normal	272.11	1268.717	4.662515159
rep1	8cell	Normal	302.652	1430.425	4.726302816
rep1	8cell	Normal	330.14	1150.013	3.483410068
rep1	8cell	Normal	338.127	2695.372	7.971478172
rep1	8cell	Normal	309.608	1202.701	3.884592775
rep1	8cell	Normal	560.939	2429.271	4.330722235
rep1	8cell	Normal	348.709	1171.578	3.359758423
rep1	8cell	Normal	419.239	1957.352	4.668821364
rep1	8cell	Normal	338.25	1601.215	4.733821138
rep1	8cell	Normal	528.37	1927.886	3.648742359
rep2	1cell	Normal	635.937	17896.785	28.14238675
rep2	1cell	Normal	690.759	5412.761	7.835961602
rep2	1cell	Normal	606.023	8435.885	13.92007399
rep2	4cell	Normal	475.826	2566.462	5.393698537
rep2	4cell	Normal	291.568	2920.539	10.01666507
rep2	4cell	Normal	310.18	1310.511	4.225001612
rep2	4cell	Normal	655.314	1820.474	2.778017866
rep2	4cell	Normal	529.878	2972.469	5.60972337
rep2	4cell	Normal	404.011	1849.812	4.578617909
rep2	4cell	Normal	456.53	2504.484	5.485913303
rep2	4cell	Normal	470.799	4308.065	9.150539827
rep2	16cell	Normal	330.443	1162.275	3.517323714
rep2	16cell	Normal	265.806	1288.806	4.848671588
rep2	16cell	Normal	515.012	1700.421	3.301711416
rep2	16cell	Normal	298.625	1097.065	3.673721222
rep2	16cell	Normal	348.497	1104.256	3.16862412
rep2	16cell	Normal	551.213	1883.076	3.416240183
rep2	16cell	Normal	373.39	1117.76	2.993545623
rep2	16cell	Normal	958.688	2272.397	2.370319645
rep3	2cell	Normal	2884.787	14791.177	5.127302986
rep3	2cell	Normal	2821.5	17783.113	6.302715931
rep3	2cell	Normal	3412.094	18084.34	5.300070866
rep3	2cell	Normal	2387.131	15285.52	6.403301704
rep3	2cell	Normal	2906.054	15792.381	5.434304043
rep3	2cell	Normal	2781.451	17763.662	6.386473103
rep3	8cell	Normal	2238.434	8688.873	3.881674867
rep3	8cell	Normal	2058.583	4555.648	2.213001856
rep3	8cell	Normal	1908.746	6440.887	3.374407595
rep3	8cell	Normal	2353.138	5628.775	2.392029282
rep3	8cell	Normal	1974.659	10121.15	5.125517874
rep3	8cell	Normal	1958.553	8484.677	4.332115087
rep3	8cell	Normal	1784.457	3952.252	2.214820531
