# Supplementary material for: Cell cycle length governs heterochromatin reprogramming during early development in non-mammalian vertebrates
Source: EMBO Rep. 2024 Jun 28;25(8):11. doi: 10.1038/s44319-024-00188-5 (PMC11315934; doi:10.1038/s44319-024-00188-5)
Supplement: Supplementary file 5 — Source data Fig. 2 [file 44319_2024_188_MOESM5_ESM.zip]

Archive with 54 entries (44 files):
- Figure 2/
- Figure 2/.DS_Store
- __MACOSX/Figure 2/._.DS_Store
- Figure 2/2G/
- Figure 2/2I/
- Figure 2/2H/
- Figure 2/2F/
- Figure 2/2C/
- Figure 2/2D/
- Figure 2/2J/
- Figure 2/2E/
- Figure 2/2B/
- Figure 2/2G/LateBlastula.czi
- __MACOSX/Figure 2/2G/._LateBlastula.czi
- Figure 2/2G/LateMorula.czi
- __MACOSX/Figure 2/2G/._LateMorula.czi
- Figure 2/2I/Kdm4d_H3K9me3.czi
- __MACOSX/Figure 2/2I/._Kdm4d_H3K9me3.czi
- Figure 2/2I/H192A_DAPI.czi
- __MACOSX/Figure 2/2I/._H192A_DAPI.czi
- Figure 2/2I/H192A_H3K9me3.czi
- __MACOSX/Figure 2/2I/._H192A_H3K9me3.czi
- Figure 2/2I/Kdm4d_DAPI.czi
- __MACOSX/Figure 2/2I/._Kdm4d_DAPI.czi
- Figure 2/2H/Intensity.csv
- __MACOSX/Figure 2/2H/._Intensity.csv
- Figure 2/2F/Intensity.csv
- __MACOSX/Figure 2/2F/._Intensity.csv
- Figure 2/2C/Ama_H3K9me3_DAPI.czi
- __MACOSX/Figure 2/2C/._Ama_H3K9me3_DAPI.czi
- Figure 2/2C/.DS_Store
- __MACOSX/Figure 2/2C/._.DS_Store
- Figure 2/2C/Control_H3K9me3_DAPI.czi
- __MACOSX/Figure 2/2C/._Control_H3K9me3_DAPI.czi
- Figure 2/2C/README.txt
- __MACOSX/Figure 2/2C/._README.txt
- Figure 2/2D/H3K9me3_Intensity.csv
- __MACOSX/Figure 2/2D/._H3K9me3_Intensity.csv
- Figure 2/2J/Intensity.csv
- __MACOSX/Figure 2/2J/._Intensity.csv
- Figure 2/2E/.DS_Store
- __MACOSX/Figure 2/2E/._.DS_Store
- Figure 2/2E/H3K9me3.tif
- __MACOSX/Figure 2/2E/._H3K9me3.tif
- Figure 2/2E/README.txt
- __MACOSX/Figure 2/2E/._README.txt
- Figure 2/2E/GAPDH.tif
- __MACOSX/Figure 2/2E/._GAPDH.tif
- Figure 2/2B/Ama_12.5hpf.tif
- __MACOSX/Figure 2/2B/._Ama_12.5hpf.tif
- Figure 2/2B/Control_8.5hpf.tif
- Figure 2/2B/Control_12.5hpf.tif
- Figure 2/2B/Ama_8.5hpf.tif
- __MACOSX/Figure 2/2B/._Ama_8.5hpf.tif
