# Supplementary material for: Cell cycle length governs heterochromatin reprogramming during early development in non-mammalian vertebrates
Source: EMBO Rep. 2024 Jun 28;25(8):11. doi: 10.1038/s44319-024-00188-5 (PMC11315934; doi:10.1038/s44319-024-00188-5)
Supplement: Supplementary file 5 — Source data Fig. 2 [file 44319_2024_188_MOESM5_ESM.zip › Figure 2/2H/Intensity.csv]

Stage	Mean	StdDev
LateBlastula	37404.591	8246.638
LateBlastula	37793.805	4699.023
LateBlastula	39125.685	5808.639
LateBlastula	38264.819	6208.345
LateBlastula	35337.734	5417.283
LateBlastula	40655.873	5729.454
LateBlastula	37583.035	6341.871
LateBlastula	41661.575	6671.824
LateBlastula	37403.583	4959.644
LateBlastula	37123.667	5320.846
LateBlastula	35622.022	6416.667
LateBlastula	35622.022	6416.667
LateBlastula	32784.582	4652.922
LateBlastula	31597.908	4561.877
LateBlastula	32071.577	6178.426
LateBlastula	29096.648	4643.749
LateBlastula	30140.912	5625.909
LateBlastula	33734.872	5521.313
LateBlastula	29008.832	5328.732
LateBlastula	27004.869	5675.538
LateBlastula	35298.877	6528.767
LateBlastula	36090.642	6944.354
LateBlastula	43117.069	8021.859
LateBlastula	35316.211	6168.872
LateBlastula	36611.563	7096.728
LateBlastula	40223.592	7881.959
LateBlastula	33480.062	5631.659
LateBlastula	35922.001	5636.179
LateBlastula	34680.894	5347.575
LateBlastula	41305.772	5963.283
LateMorula	32230.985	4718.394
LateMorula	34201.488	3643.909
LateMorula	28246.092	3332.782
LateMorula	26279.806	3268.06
LateMorula	25309.133	2839.16
LateMorula	20920.066	3133.994
LateMorula	25434.959	5705.68
LateMorula	28663.103	4187.303
LateMorula	29775.086	4514.601
LateMorula	28658.009	4944.006
LateMorula	30435.8	4467.765
LateMorula	31865.753	3202.093
LateMorula	36032.148	4293.105
LateMorula	30050.882	3982.031
LateMorula	28632.661	3742.078
