# Supplementary material for: Cell cycle length governs heterochromatin reprogramming during early development in non-mammalian vertebrates
Source: EMBO Rep. 2024 Jun 28;25(8):11. doi: 10.1038/s44319-024-00188-5 (PMC11315934; doi:10.1038/s44319-024-00188-5)
Supplement: Supplementary file 5 — Source data Fig. 2 [file 44319_2024_188_MOESM5_ESM.zip › Figure 2/2F/Intensity.csv]

Rep	Condition	Antibody	Dilution	Intensity
Rep1	Control	GAPDH	1.4	67859.55859
Rep1	Control	GAPDH	1	49809.40234
Rep1	Control	GAPDH	0.6	27227.52344
Rep1	Ama	GAPDH	1	36427.26172
Rep2	Control	GAPDH	1	47152.71875
Rep2	Ama	GAPDH	1	33825.02734
Rep3	Control	GAPDH	1	64229.71484
Rep3	Ama	GAPDH	1	72627.40625
Rep1	Control	H3K9me3	1.4	25171.89258
Rep1	Control	H3K9me3	1	14919.20117
Rep1	Control	H3K9me3	0.6	6274.568848
Rep1	Ama	H3K9me3	1	17999.2041
Rep2	Control	H3K9me3	1	18740.62988
Rep2	Ama	H3K9me3	1	11586.9043
Rep3	Control	H3K9me3	1	18015.79883
Rep3	Ama	H3K9me3	1	10883.21777
