# Supplementary material for: Cell cycle length governs heterochromatin reprogramming during early development in non-mammalian vertebrates
Source: EMBO Rep. 2024 Jun 28;25(8):11. doi: 10.1038/s44319-024-00188-5 (PMC11315934; doi:10.1038/s44319-024-00188-5)
Supplement: Supplementary file 5 — Source data Fig. 2 [file 44319_2024_188_MOESM5_ESM.zip › Figure 2/2D/H3K9me3_Intensity.csv]

condition	rep	back	nuc	nuc/back
Control	rep1	676.124	9370.845	13.85965444
Control	rep1	930.986	13725.893	14.74339356
Control	rep1	793.396	6941.968	8.74968868
Control	rep1	654.927	7099.993	10.84089219
Control	rep1	440.104	5907.277	13.42245696
Control	rep1	810.467	10510.082	12.9679333
Control	rep1	1930.008	35520.511	18.40433356
Control	rep1	1513.399	19360.091	12.79245658
Control	rep1	689.823	4292.248	6.222245417
Control	rep1	634.689	7271.236	11.45637627
Control	rep1	534.052	3738.463	7.000185375
Amanitin	rep1	889.764	6853.488	7.702590799
Amanitin	rep1	815.333	8018.277	9.834358477
Amanitin	rep1	713.454	6840.585	9.587983248
Amanitin	rep1	974.512	5819.864	5.972080385
Amanitin	rep1	935.198	5635.429	6.025920714
Amanitin	rep1	1157.12	12238.365	10.57657373
Amanitin	rep1	786.583	8466.69	10.76388633
Amanitin	rep1	830.654	8099.388	9.75061578
Amanitin	rep1	610.206	7373.34	12.08336201
Amanitin	rep1	1085.93	5591.278	5.148838323
Control	rep2	1113.486	12123.411	10.88779832
Control	rep2	538.973	4216.028	7.822336184
Control	rep2	660.507	4084.393	6.183724018
Control	rep2	911.763	14965.291	16.41357568
Control	rep2	972.291	9308.197	9.573468231
Control	rep2	685.668	6604.497	9.632208299
Control	rep2	724.615	8585.306	11.84809313
Control	rep2	897.541	13768.639	15.34040116
Control	rep2	2308.509	18437.709	7.986847355
Amanitin	rep2	2310.55	29150.237	12.61614637
Amanitin	rep2	1026.637	8912.927	8.681673269
Amanitin	rep2	1153.622	16150.881	14.00014996
Amanitin	rep2	1082.182	8306.784	7.675958388
Amanitin	rep2	1565.116	15928.749	10.17736002
Amanitin	rep2	883.561	10154.01	11.49214372
Amanitin	rep2	956.901	14643.262	15.30279726
Amanitin	rep2	776.409	5037.993	6.488839001
Amanitin	rep2	1099.736	17673.627	16.07079063
Amanitin	rep2	1877.447	20056.197	10.68269677
