# Supplementary material for: Cell cycle length governs heterochromatin reprogramming during early development in non-mammalian vertebrates
Source: EMBO Rep. 2024 Jun 28;25(8):11. doi: 10.1038/s44319-024-00188-5 (PMC11315934; doi:10.1038/s44319-024-00188-5)
Supplement: Supplementary file 5 — Source data Fig. 2 [file 44319_2024_188_MOESM5_ESM.zip › Figure 2/2J/Intensity.csv]

Condition	Mean	StdDev
H192A	39792.625	7432.414
H192A	44201.347	7626.757
H192A	46359.464	7883.719
H192A	35915.444	7470.221
H192A	26096.115	5909.047
H192A	18570.892	4239.921
H192A	20759.06	6148.729
H192A	15780.302	3345.387
H192A	13110.235	2383.651
H192A	14262.097	3528.682
H192A	14292.523	3556.441
H192A	15802.569	2944.162
H192A	20631.601	5350.934
H192A	18317.074	4497.267
H192A	20421.632	4550.333
H192A	15239.019	3886.624
H192A	18135.727	4776.779
H192A	31949.328	4888.695
H192A	28583.906	5380.809
H192A	26271.876	6025.065
H192A	23295.546	4693.405
H192A	25848.594	4678.802
Kdm4d	17848.151	4567.231
Kdm4d	18990.483	4436.067
Kdm4d	18937.53	3647.996
Kdm4d	17478.09	4354.708
Kdm4d	16908.083	5244.377
Kdm4d	19033.342	5213.81
Kdm4d	19380.51	3807.475
Kdm4d	19610.391	3498.646
Kdm4d	18034.75	3783.929
Kdm4d	21552.926	5559.42
Kdm4d	19133.287	4410.272
Kdm4d	22371.717	5213.031
Kdm4d	21455.031	4828.088
Kdm4d	29264.248	6619.564
Kdm4d	27789.834	8746.961
Kdm4d	20309.084	4386.798
Kdm4d	22903.021	4913.053
Kdm4d	32170.098	5723.996
Kdm4d	21109.56	5485.091
Kdm4d	19104.613	4688.467
Kdm4d	19490.362	5374.51
Kdm4d	16994.307	3283.092
Kdm4d	17182.929	3863.807
Kdm4d	16241.299	3795.589
