# Supplementary material for: Cell cycle length governs heterochromatin reprogramming during early development in non-mammalian vertebrates
Source: EMBO Rep. 2024 Jun 28;25(8):11. doi: 10.1038/s44319-024-00188-5 (PMC11315934; doi:10.1038/s44319-024-00188-5)
Supplement: Supplementary file 5 — Source data Fig. 2 [file 44319_2024_188_MOESM5_ESM.zip › Figure 2/2E/README.txt]

Lane information is shown in Fig EV2F
