# Supplementary material for: Cell cycle length governs heterochromatin reprogramming during early development in non-mammalian vertebrates
Source: EMBO Rep. 2024 Jun 28;25(8):11. doi: 10.1038/s44319-024-00188-5 (PMC11315934; doi:10.1038/s44319-024-00188-5)
Supplement: Supplementary file 6 — Source data Fig. 3 [file 44319_2024_188_MOESM6_ESM.zip]

Archive with 50 entries (40 files):
- Figure 3/
- Figure 3/3E/
- Figure 3/3B/
- Figure 3/3C/
- Figure 3/3D/
- Figure 3/.DS_Store
- __MACOSX/Figure 3/._.DS_Store
- Figure 3/3H/
- Figure 3/3A/
- Figure 3/3F/
- Figure 3/3G/
- Figure 3/3I/
- Figure 3/3E/.DS_Store
- __MACOSX/Figure 3/3E/._.DS_Store
- Figure 3/3E/CHX_gH2AX_H3K9me3_DAPI.czi
- __MACOSX/Figure 3/3E/._CHX_gH2AX_H3K9me3_DAPI.czi
- Figure 3/3E/DMSO_gH2AX_H3K9me3_DAPI.czi
- __MACOSX/Figure 3/3E/._DMSO_gH2AX_H3K9me3_DAPI.czi
- Figure 3/3E/README.txt
- __MACOSX/Figure 3/3E/._README.txt
- Figure 3/3B/.DS_Store
- __MACOSX/Figure 3/3B/._.DS_Store
- Figure 3/3B/Control_gH2AX_H3K9me3_DAPI.czi
- __MACOSX/Figure 3/3B/._Control_gH2AX_H3K9me3_DAPI.czi
- Figure 3/3B/Chk1_gH2AX_H3K9me3_DAPI.czi
- __MACOSX/Figure 3/3B/._Chk1_gH2AX_H3K9me3_DAPI.czi
- Figure 3/3B/README.txt
- __MACOSX/Figure 3/3B/._README.txt
- Figure 3/3C/Intensity.csv
- __MACOSX/Figure 3/3C/._Intensity.csv
- Figure 3/3D/.DS_Store
- __MACOSX/Figure 3/3D/._.DS_Store
- Figure 3/3D/StageTable.csv
- __MACOSX/Figure 3/3D/._StageTable.csv
- Figure 3/3H/H3-tail_H3K9me3_DAPI.czi
- __MACOSX/Figure 3/3H/._H3-tail_H3K9me3_DAPI.czi
- Figure 3/3H/.DS_Store
- __MACOSX/Figure 3/3H/._.DS_Store
- Figure 3/3H/Control_H3K9me3_DAPI.czi
- __MACOSX/Figure 3/3H/._Control_H3K9me3_DAPI.czi
- Figure 3/3H/README.txt
- __MACOSX/Figure 3/3H/._README.txt
- Figure 3/3A/StageTable.csv
- __MACOSX/Figure 3/3A/._StageTable.csv
- Figure 3/3F/Intensity.csv
- __MACOSX/Figure 3/3F/._Intensity.csv
- Figure 3/3G/NucleiTable.csv
- __MACOSX/Figure 3/3G/._NucleiTable.csv
- Figure 3/3I/Intensity.csv
- __MACOSX/Figure 3/3I/._Intensity.csv
