# Supplementary material for: Cell cycle length governs heterochromatin reprogramming during early development in non-mammalian vertebrates
Source: EMBO Rep. 2024 Jun 28;25(8):11. doi: 10.1038/s44319-024-00188-5 (PMC11315934; doi:10.1038/s44319-024-00188-5)
Supplement: Supplementary file 6 — Source data Fig. 3 [file 44319_2024_188_MOESM6_ESM.zip › Figure 3/3C/Intensity.csv]

mod	condition	rep	back	nuc	nuc/back
gH2AX	Control	rep1	6069.398	7361.192	1.212837253
K9me3	Control	rep1	570.317	7676.844	13.46066135
gH2AX	Control	rep1	6447.8	6093.994	0.94512764
K9me3	Control	rep1	579.212	6307.35	10.88953613
gH2AX	Control	rep1	5067.851	5024.969	0.991538425
K9me3	Control	rep1	499.11	6221.521	12.46523011
gH2AX	Control	rep1	9644.489	12949.91	1.342726401
K9me3	Control	rep1	581.282	8163.894	14.04463582
gH2AX	Control	rep1	6971.322	6412.927	0.919901132
K9me3	Control	rep1	650.198	7043.267	10.83249564
gH2AX	Control	rep1	11003.508	11457.893	1.041294558
K9me3	Control	rep1	1257.058	7049.5	5.607935354
gH2AX	Control	rep1	10362.708	10324.063	0.996270762
K9me3	Control	rep1	850.063	10159.627	11.95161653
gH2AX	Control	rep1	7672.617	7977.363	1.039718651
K9me3	Control	rep1	685.575	5628.042	8.20922875
gH2AX	Control	rep1	5569.116	6093.313	1.09412571
K9me3	Control	rep1	499.258	5969.109	11.95596065
gH2AX	Control	rep1	7910.663	6157.981	0.778440568
K9me3	Control	rep1	701.618	7312.733	10.42267017
gH2AX	Chk1	rep1	4722.886	5390.562	1.14137034
K9me3	Chk1	rep1	480.36	13711.782	28.5448039
gH2AX	Chk1	rep1	5538.571	5273.375	0.952118335
K9me3	Chk1	rep1	649.603	9533.944	14.67657015
gH2AX	Chk1	rep1	3590.071	3398.397	0.94660997
K9me3	Chk1	rep1	383.314	8973.337	23.40988589
gH2AX	Chk1	rep1	3977.776	5183.069	1.303006756
K9me3	Chk1	rep1	452.146	12761.004	28.22319339
gH2AX	Chk1	rep1	4858.137	4642.45	0.95560294
K9me3	Chk1	rep1	561.168	15060.491	26.83775803
gH2AX	Chk1	rep1	5458.092	5449.841	0.9984883
K9me3	Chk1	rep1	858.093	20099.302	23.42322103
gH2AX	Control	rep2	5734.431	5431.076	0.947099372
K9me3	Control	rep2	540.145	6924.681	12.82004091
gH2AX	Control	rep2	7290.955	7358.861	1.009313732
K9me3	Control	rep2	714.805	13053.849	18.26211204
gH2AX	Control	rep2	4768.696	5331.852	1.118094339
K9me3	Control	rep2	581.97	5139.341	8.830938021
gH2AX	Control	rep2	6319.767	6017.782	0.952215802
K9me3	Control	rep2	640.142	6762.567	10.56416701
gH2AX	Control	rep2	5236.109	5758.791	1.099822597
K9me3	Control	rep2	587.993	7450.909	12.6717648
gH2AX	Control	rep2	4850.867	6541.866	1.348597271
K9me3	Control	rep2	463.741	4881.096	10.52547866
gH2AX	Control	rep2	10327.945	12326.038	1.193464721
K9me3	Control	rep2	830.957	12112.811	14.5769408
gH2AX	Control	rep2	4539.281	4667.205	1.028181556
K9me3	Control	rep2	564.026	4178.717	7.408731158
gH2AX	Control	rep2	5381.977	5870.13	1.090701428
K9me3	Control	rep2	517.932	6314.656	12.1920561
gH2AX	Chk1	rep2	5469.08	6536.121	1.195104295
K9me3	Chk1	rep2	604.561	10237.657	16.93403478
gH2AX	Chk1	rep2	10304.908	12707.196	1.233120761
K9me3	Chk1	rep2	944.385	15181.022	16.07503508
gH2AX	Chk1	rep2	9697.674	13042.012	1.344859809
K9me3	Chk1	rep2	1358.943	22992.03	16.919054
gH2AX	Chk1	rep2	8837.006	11318.136	1.280765906
K9me3	Chk1	rep2	840.927	16350.889	19.44388633
gH2AX	Chk1	rep2	23488.191	22116.222	0.941588988
K9me3	Chk1	rep2	1858.912	39789.242	21.40458612
gH2AX	Chk1	rep2	14643.049	17690.975	1.208148317
K9me3	Chk1	rep2	1405.793	38177.594	27.15733682
gH2AX	Chk1	rep2	11114.761	12013.11	1.08082486
K9me3	Chk1	rep2	1357.903	23265.807	17.13362957
gH2AX	Chk1	rep2	6701.792	7969.642	1.189180744
K9me3	Chk1	rep2	716.151	13347.873	18.63835001
