# Supplementary material for: Cell cycle length governs heterochromatin reprogramming during early development in non-mammalian vertebrates
Source: EMBO Rep. 2024 Jun 28;25(8):11. doi: 10.1038/s44319-024-00188-5 (PMC11315934; doi:10.1038/s44319-024-00188-5)
Supplement: Supplementary file 6 — Source data Fig. 3 [file 44319_2024_188_MOESM6_ESM.zip › Figure 3/3D/StageTable.csv]

Condition	Time	8-cell	16-cell	32-cell	64-cell	Dead
DMSO	2.8hpf	0	116	0	0	0
DMSO	3.5hpf	0	0	0	64	0
CHX	2.8hpf	53	22	0	0	0
CHX	3.5hpf	10	58	1	0	6
