# Supplementary material for: Cell cycle length governs heterochromatin reprogramming during early development in non-mammalian vertebrates
Source: EMBO Rep. 2024 Jun 28;25(8):11. doi: 10.1038/s44319-024-00188-5 (PMC11315934; doi:10.1038/s44319-024-00188-5)
Supplement: Supplementary file 6 — Source data Fig. 3 [file 44319_2024_188_MOESM6_ESM.zip › Figure 3/3A/StageTable.csv]

Condition	Time	8-cell	16-cell	32-cell	64-cell	Late morula	Late blastula
Control	2.3hpf	18	0	0	0	0	0
Control	2.8hpf	0	18	0	0	0	0
Control	3.5hpf	0	0	0	67	0	0
Control	5.5hpf	0	0	0	0	52	0
Control	8.5hpf	0	0	0	0	0	42
Chk1	2.3hpf	18	0	0	0	0	0
Chk1	2.8hpf	1	17	0	0	0	0
Chk1	3.5hpf	0	9	19	3	0	0
Chk1	5.5hpf	0	0	0	31	0	0
Chk1	8.5hpf	0	0	0	0	31	0
