# Supplementary material for: Cell cycle length governs heterochromatin reprogramming during early development in non-mammalian vertebrates
Source: EMBO Rep. 2024 Jun 28;25(8):11. doi: 10.1038/s44319-024-00188-5 (PMC11315934; doi:10.1038/s44319-024-00188-5)
Supplement: Supplementary file 6 — Source data Fig. 3 [file 44319_2024_188_MOESM6_ESM.zip › Figure 3/3F/Intensity.csv]

mod	condition	rep	nuc/back
gH2AX	CHX	rep1	2.305924807
K9me3	CHX	rep1	8.378602503
gH2AX	CHX	rep1	1.439705123
K9me3	CHX	rep1	18.07929521
gH2AX	CHX	rep1	1.563288525
K9me3	CHX	rep1	10.99527109
gH2AX	CHX	rep1	1.507857902
K9me3	CHX	rep1	4.509216108
gH2AX	CHX	rep1	1.08499446
K9me3	CHX	rep1	9.453753381
gH2AX	CHX	rep1	3.338793534
K9me3	CHX	rep1	5.086607357
gH2AX	DMSO	rep1	1.14037833
K9me3	DMSO	rep1	2.058931557
gH2AX	DMSO	rep1	1.135059275
K9me3	DMSO	rep1	2.035868097
gH2AX	DMSO	rep1	1.731759277
K9me3	DMSO	rep1	3.093186124
gH2AX	DMSO	rep1	1.958054013
K9me3	DMSO	rep1	3.193876955
gH2AX	DMSO	rep1	1.370279862
K9me3	DMSO	rep1	2.396962844
gH2AX	DMSO	rep1	1.369671395
K9me3	DMSO	rep1	1.831034683
gH2AX	DMSO	rep1	1.192585887
K9me3	DMSO	rep1	2.76429099
gH2AX	DMSO	rep1	1.865839701
K9me3	DMSO	rep1	2.591192952
gH2AX	DMSO	rep2	2.447171694
K9me3	DMSO	rep2	2.58315746
gH2AX	DMSO	rep2	1.681151071
K9me3	DMSO	rep2	2.73640576
gH2AX	DMSO	rep2	0.836380313
K9me3	DMSO	rep2	2.852028005
gH2AX	DMSO	rep2	1.527662664
K9me3	DMSO	rep2	2.330520386
gH2AX	DMSO	rep2	1.790935101
K9me3	DMSO	rep2	2.134859621
gH2AX	DMSO	rep2	1.113619508
K9me3	DMSO	rep2	1.66781575
gH2AX	CHX	rep3	1.001729785
K9me3	CHX	rep3	10.20287139
gH2AX	CHX	rep3	2.142404313
K9me3	CHX	rep3	5.058230542
gH2AX	CHX	rep3	1.182966577
K9me3	CHX	rep3	9.449055855
gH2AX	CHX	rep3	1.485929473
K9me3	CHX	rep3	3.992951709
gH2AX	CHX	rep3	1.22853421
K9me3	CHX	rep3	9.897548792
gH2AX	DMSO	rep3	1.626201948
K9me3	DMSO	rep3	2.155065214
