# Supplementary material for: Cell cycle length governs heterochromatin reprogramming during early development in non-mammalian vertebrates
Source: EMBO Rep. 2024 Jun 28;25(8):11. doi: 10.1038/s44319-024-00188-5 (PMC11315934; doi:10.1038/s44319-024-00188-5)
Supplement: Supplementary file 6 — Source data Fig. 3 [file 44319_2024_188_MOESM6_ESM.zip › Figure 3/3G/NucleiTable.csv]

Replicate	Condition	Diameter	Threshold	Nuclei
Rep1	Control	6	2000	3334
Rep1	Control	6	2000	2954
Rep1	Control	6	2000	3000
Rep1	Control	6	2000	2658
Rep1	H3-tail	6	2200	3267
Rep1	H3-tail	6	2200	3742
Rep1	H3-tail	6	2100	3432
Rep1	H3-tail	6	1500	3959
Rep2	Control	6	2000	2273
Rep2	Control	6	1900	3805
Rep2	Control	6	1800	3832
Rep2	Control	6	2300	3745
Rep2	Control	6	2300	3742
Rep2	Control	6	3000	4009
Rep2	H3-tail	6	2000	4435
Rep2	H3-tail	6	2300	3883
Rep2	H3-tail	6	2500	4420
Rep2	H3-tail	6	2500	3684
Rep2	H3-tail	6	2500	3492
Rep2	H3-tail	6	2500	3991
Rep2	H3-tail	6	2700	4362
Rep2	H3-tail	6	1700	3644
