# Supplementary material for: Cell cycle length governs heterochromatin reprogramming during early development in non-mammalian vertebrates
Source: EMBO Rep. 2024 Jun 28;25(8):11. doi: 10.1038/s44319-024-00188-5 (PMC11315934; doi:10.1038/s44319-024-00188-5)
Supplement: Supplementary file 6 — Source data Fig. 3 [file 44319_2024_188_MOESM6_ESM.zip › Figure 3/3I/Intensity.csv]

mod	condition	rep	back	nuc	nuc/back
K9me3	H3-tail	rep1	434.184	1133.388	2.61038638
K9me3	H3-tail	rep1	414.403	1997.501	4.820189526
K9me3	H3-tail	rep1	577.007	2411.01	4.178476171
K9me3	H3-tail	rep1	359.343	1251.569	3.482936915
K9me3	Control	rep1	731.434	9756.241	13.33851175
K9me3	Control	rep1	715.656	4932.566	6.892370077
K9me3	Control	rep1	2177.649	26478.609	12.15926396
K9me3	H3-tail	rep2	988.349	3937.973	3.984395188
K9me3	H3-tail	rep2	1026.139	11278.087	10.99079852
K9me3	H3-tail	rep2	819.599	10117.613	12.34458924
K9me3	H3-tail	rep2	664.563	7453.805	11.2160999
K9me3	H3-tail	rep2	869.205	6269.455	7.212861178
K9me3	H3-tail	rep2	695.33	7608.143	10.94177297
K9me3	H3-tail	rep2	822.101	6116.121	7.439622382
K9me3	H3-tail	rep2	763.999	8271.511	10.82659925
K9me3	H3-tail	rep2	752.348	6536.837	8.688581614
K9me3	H3-tail	rep2	774.246	7849.69	10.13849603
K9me3	Control	rep2	877.058	7524.909	8.579716507
K9me3	Control	rep2	987.608	8731.261	8.840816397
K9me3	Control	rep2	964.279	15410.508	16.23368574
K9me3	Control	rep2	598.676	8463.371	14.13681357
K9me3	Control	rep2	1000.974	17616.301	17.59915942
K9me3	Control	rep2	1167.666	16644.93	14.25487254
