# Supplementary material for: Cell cycle length governs heterochromatin reprogramming during early development in non-mammalian vertebrates
Source: EMBO Rep. 2024 Jun 28;25(8):11. doi: 10.1038/s44319-024-00188-5 (PMC11315934; doi:10.1038/s44319-024-00188-5)
Supplement: Supplementary file 7 — Source data Fig. 4 [file 44319_2024_188_MOESM7_ESM.zip]

Archive with 31 entries (26 files):
- Figure 4/
- Figure 4/.DS_Store
- __MACOSX/Figure 4/._.DS_Store
- Figure 4/4B/
- Figure 4/4C/
- Figure 4/4D/
- Figure 4/4A/
- Figure 4/4B/LateBlastula_Setdb1_DAPI.csv
- __MACOSX/Figure 4/4B/._LateBlastula_Setdb1_DAPI.csv
- Figure 4/4B/LateMorula_Setdb1_DAPI.csv
- __MACOSX/Figure 4/4B/._LateMorula_Setdb1_DAPI.csv
- Figure 4/4B/PreEarlyGastrula_Setdb1_DAPI.csv
- __MACOSX/Figure 4/4B/._PreEarlyGastrula_Setdb1_DAPI.csv
- Figure 4/4C/NCratio.csv
- __MACOSX/Figure 4/4C/._NCratio.csv
- Figure 4/4C/.DS_Store
- __MACOSX/Figure 4/4C/._.DS_Store
- Figure 4/4C/README.txt
- __MACOSX/Figure 4/4C/._README.txt
- Figure 4/4D/NCratio.csv
- __MACOSX/Figure 4/4D/._NCratio.csv
- Figure 4/4D/README.txt
- __MACOSX/Figure 4/4D/._README.txt
- Figure 4/4A/PreEarlyGastrula_Setdb1_DAPI.czi
- __MACOSX/Figure 4/4A/._PreEarlyGastrula_Setdb1_DAPI.czi
- Figure 4/4A/LateBlastula_Setdb1_DAPI.czi
- __MACOSX/Figure 4/4A/._LateBlastula_Setdb1_DAPI.czi
- Figure 4/4A/README.txt
- __MACOSX/Figure 4/4A/._README.txt
- Figure 4/4A/LateMorula_Setdb1_DAPI.czi
- __MACOSX/Figure 4/4A/._LateMorula_Setdb1_DAPI.czi
