# Supplementary material for: Cell cycle length governs heterochromatin reprogramming during early development in non-mammalian vertebrates
Source: EMBO Rep. 2024 Jun 28;25(8):11. doi: 10.1038/s44319-024-00188-5 (PMC11315934; doi:10.1038/s44319-024-00188-5)
Supplement: Supplementary file 7 — Source data Fig. 4 [file 44319_2024_188_MOESM7_ESM.zip › Figure 4/4B/LateBlastula_Setdb1_DAPI.csv]

Distance_(microns)	Setdb1	DAPI
0	6410	2447
0.1038	12490.145	3487.591
0.2076	7613.355	3711.366
0.3113	8383.862	3380.033
0.4151	11172.841	4105.337
0.5189	12731.501	6194.331
0.6227	10109.301	9947.175
0.7265	7532.315	13022.885
0.8303	9206.188	16719.787
0.934	10262.2	17723.613
1.0378	6365.137	15778.833
1.1416	6948.111	14000.33
1.2454	4909.599	14289.996
1.3492	4025.535	15295.758
1.453	6758.704	15253.563
1.5567	5705.026	16534.76
1.6605	6817.372	16469.184
1.7643	4517.268	15096.587
1.8681	4173.891	15197.645
1.9719	5723.015	14729.835
2.0757	4681.544	15578.491
2.1794	3716.162	15896.98
2.2832	2730.174	15756.909
2.387	6533.936	15585.4
2.4908	8752.108	16713.832
2.5946	4667.085	19139.629
2.6984	5226.333	22523.188
2.8021	5203.23	21607.969
2.9059	4571.954	21168.838
3.0097	4279.451	22036.73
3.1135	4005.026	23415.822
3.2173	5398.076	26282.098
3.3211	6385.065	27366.811
3.4248	5939.601	27981.055
3.5286	3199.03	26968.777
3.6324	4792.11	25485.834
3.7362	6760.992	22798.344
3.84	8492.545	22208.641
3.9438	5172.777	22350.9
4.0475	4464.152	21653.068
4.1513	3910.733	20709.211
4.2551	2905.927	21730.535
4.3589	5504.819	21811.01
4.4627	4401.048	18078.547
4.5665	5094.323	18107.791
4.6702	4337.791	18461.527
4.774	4444.609	18415.357
4.8778	4243.827	19727.568
4.9816	4875.354	19628.23
5.0854	6356.7	18566.354
5.1892	5037.968	18585.713
5.2929	7452.386	17387.258
5.3967	7706.162	20526.186
5.5005	6560.94	20323.893
5.6043	5888.258	21442.016
5.7081	5403.495	19885.332
5.8119	6936.477	18271.557
5.9156	8744.463	17418.246
6.0194	9498.965	16719.547
6.1232	6816.747	16174.487
6.227	7895.528	14775.361
6.3308	7007.6	14616.8
6.4346	6390.032	15677.698
6.5383	4193.152	16691.602
6.6421	6861.291	17921.006
6.7459	7272.163	16207.1
6.8497	7340.85	17309.375
6.9535	9191.217	20574.344
7.0573	6767.719	19909.494
7.161	6555.968	18485.682
7.2648	5264.744	18167.494
7.3686	5301.47	17687.875
7.4724	6548.313	18021.334
7.5762	6185.876	18694.232
7.68	8278.166	18253.818
7.7837	7108.586	17384.605
7.8875	6453.229	17410.271
7.9913	7199.078	16765.828
8.0951	6692.198	16890.518
8.1989	5812.993	17556.432
8.3027	5816.837	17739.207
8.4064	8400.163	17091.299
8.5102	6674.294	15351.181
8.614	6205.65	13379.779
8.7178	7368.19	10747.791
8.8216	7830.161	9487.733
8.9254	12375.595	8222.487
9.0291	20337.172	7586.507
9.1329	13795.386	7119.855
9.2367	13177.629	5404.042
9.3405	12230.271	6204.059
9.4443	14287.822	6214.269
9.5481	10672.95	5950.885
9.6518	12747.943	4885.602
9.7556	11765.762	4880.543
9.8594	8217.194	4656.656
9.9632	11649.987	4971.322
10.067	10555.983	4312.918
10.1708	7698.673	4658.26
10.2745	9013.004	5008.747
10.3783	10682.578	4832.734
10.4821	8263.37	4792.573
10.5859	7876.148	4998.584
10.6897	8232.772	4958.309
10.7935	8849.635	4573.202
10.8972	10997.015	4520.886
11.001	11525.557	4782.025
11.1048	9275.95	4217.245
11.2086	8624.589	4065.719
11.3124	8897.478	4114.811
11.4162	9013.18	3806.637
11.5199	8333.143	4459.913
11.6237	7985.929	4316.23
11.7275	9396.235	5040.691
11.8313	15091.984	4648.395
11.9351	12110.942	3847.11
12.0389	8136.649	4469.176
12.1426	8193.234	4499.718
12.2464	9087.438	4546.086
12.3502	9883.795	4090.672
12.454	10422.609	4400.471
12.5578	8953.312	3727.816
12.6616	11170.6	4011.8
12.7653	8675.119	5057.349
12.8691	12703.081	4933.042
12.9729	10924.875	4803.366
13.0767	8941.204	4514.036
13.1805	8757.133	3975.926
13.2843	9718.989	3279.603
13.388	11133.901	4022.368
13.4918	11286.493	4526.871
13.5956	8952.915	3274.115
13.6994	11514.8	2971.32
13.8032	11842.894	3402.3
13.907	8237.16	2849.407
14.0107	8876.849	2510.72
14.1145	9309.811	2846.006
14.2183	9315.725	3073.17
14.3221	7726.575	2891.526
14.4259	6486.851	3119.864
14.5297	10574.679	2528.843
14.6334	9474.368	2732.49
14.7372	9009.481	3004.056
14.841	8300.767	3556.846
14.9448	5954.816	3670.158
15.0486	4769.151	4232.857
15.1524	9130.571	4702.82
15.2561	11045.15	2895.215
15.3599	10356.314	3096.374
15.4637	8608.493	2882.839
15.5675	10204.718	3716.762
15.6713	9963.398	4060.671
15.7751	10218.472	3493.181
15.8788	8193.603	3099.486
15.9826	6941.929	3409.644
16.0864	6826.264	3588.104
16.1902	6326.272	3475.86
16.294	15013.954	3627.99
16.3978	10354.003	3947.321
16.5015	8340.068	4110.91
16.6053	9690.156	4281.997
16.7091	9509.202	3640.058
16.8129	11273.543	3238.85
16.9167	12173.566	3339.836
17.0204	10130.046	3564.316
17.1242	9846.729	3929.544
17.228	10054.891	3960.495
17.3318	9172.509	3797.454
17.4356	9868.092	3528.487
17.5394	9274.156	3056.665
17.6431	7062.017	2826.019
17.7469	8211.37	3283.756
17.8507	8912.458	3015.662
17.9545	5690.226	2109.332
18.0583	6279.727	2507.98
18.1621	6939.276	2638.807
18.2658	7478.066	2985.769
18.3696	7956.422	2972.433
18.4734	12730.544	3055.167
18.5772	13398.943	3057.18
18.681	10246.006	3343.992
18.7848	10689.481	4083.743
18.8885	12880.385	4108.711
18.9923	10719.8	3186.8
19.0961	11214.08	3234.582
19.1999	14388.638	3804.821
19.3037	16274.964	3412.191
19.4075	13420.648	3722.708
19.5112	11122.721	4339.409
19.615	10582.969	4504.543
19.7188	10368.054	4617.763
19.8226	9815.193	5282.785
19.9264	11161.107	7165.059
20.0302	10318.703	9861.824
20.1339	7114.707	12960.725
20.2377	6255.628	14809.081
20.3415	6390.204	14362.195
20.4453	6353.862	13570.191
20.5491	6144.504	12890.825
20.6529	7787.261	12361.337
20.7566	6060.334	13057.315
20.8604	4027.701	11979.8
20.9642	7126.265	12071.847
21.068	7730.761	11934.963
21.1718	5777.406	11431.998
21.2756	6608.346	12516.342
21.3793	6265.421	13400.341
21.4831	7604.059	14081.54
21.5869	7694.789	14270.07
21.6907	8332.782	15360.124
21.7945	9524.645	17143.41
21.8983	4622.219	19044.58
22.002	4447.433	19874.668
22.1058	6663.252	19093.818
22.2096	8421.199	19289.217
22.3134	6173.491	17839.547
22.4172	6779.559	16867.797
22.521	7216.487	15754.831
22.6247	7210.05	16223.143
22.7285	7013.641	16140.81
22.8323	7619.086	15864.148
22.9361	5368.701	16107.994
23.0399	7471.614	17066.975
23.1437	8258.755	17786.521
23.2474	6358.098	17772.484
23.3512	10916.561	18396.898
23.455	7725.432	17658.785
23.5588	4125.457	16618.334
23.6626	4934.166	15372.11
23.7664	7393.382	16230.029
23.8701	5520.488	17899.594
23.9739	4772.977	21541.648
24.0777	5219.166	24851.713
24.1815	4578.324	26126.682
24.2853	6146.91	25201.645
24.3891	6854.505	21426.828
24.4928	3529.277	20616.199
24.5966	7238.494	20881.457
24.7004	6109.942	21292.297
24.8042	4176.865	22901.531
24.908	4574.814	22552.582
25.0118	6522.481	21907.264
25.1155	8988.845	21922.672
25.2193	8099.222	18652.236
25.3231	9267.6	19703
25.4269	9410.167	21158.955
25.5307	8212.838	19673.219
25.6345	7251.268	19531.467
25.7382	7123.219	18624.201
25.842	5516.306	18875.582
25.9458	5253.37	19079.189
26.0496	5084.965	17701.945
26.1534	4867.769	18653.441
26.2572	5150.248	20165.109
26.3609	6007.461	17652.16
26.4647	6423.952	17503.309
26.5685	6617.794	18277.953
26.6723	5391.838	17873.307
26.7761	6568.638	17869.916
26.8799	7028.606	18777.09
26.9836	6332.231	18940.846
27.0874	7070.292	19589.484
27.1912	5089.111	19788.533
27.295	9106.59	20915.287
27.3988	10218.922	19600.975
27.5026	9107.354	17869.205
27.6063	11150.265	14615.836
27.7101	11312.074	10537.535
27.8139	10642.213	8584.292
27.9177	8172.087	6689.511
28.0215	8304.806	4705.797
28.1253	9823.143	4656.293
28.229	14548.4	4593.738
28.3328	11811.547	4155.366
28.4366	11184.892	4565.106
28.5404	12391.904	4558.106
28.6442	10968.106	4147.777
28.748	7352.161	4200.06
28.8517	9384.244	4998.009
28.9555	5925.648	4875.051
29.0593	7699.106	3854.765
29.1631	5990.381	4475.772
29.2669	8399.03	4666.79
29.3707	7660.225	4316.872
29.4744	7587.024	3617.821
29.5782	10941.741	3449.967
29.682	10220.411	3451.693
29.7858	11359.08	3658.65
29.8896	9465.893	3500.337
29.9934	12792.082	3923.948
30.0971	9803.797	4183.554
30.2009	9675.175	4340.537
30.3047	12902.904	5026.359
30.4085	9776.841	4400.95
30.5123	9683.853	3948.222
30.6161	8823.138	3560.003
30.7198	10734.286	3370.745
30.8236	9153.368	4040.946
30.9274	10498.051	4098.441
31.0312	11874.25	3873.11
31.135	10030.033	4000.425
31.2388	8593.888	3718.312
31.3425	10515.199	3591.334
31.4463	12105.24	3127.116
31.5501	9606.222	3297.504
31.6539	12422	3504
