# Supplementary material for: Cell cycle length governs heterochromatin reprogramming during early development in non-mammalian vertebrates
Source: EMBO Rep. 2024 Jun 28;25(8):11. doi: 10.1038/s44319-024-00188-5 (PMC11315934; doi:10.1038/s44319-024-00188-5)
Supplement: Supplementary file 7 — Source data Fig. 4 [file 44319_2024_188_MOESM7_ESM.zip › Figure 4/4B/LateMorula_Setdb1_DAPI.csv]

Distance_(microns)	Setdb1	DAPI
0	16768	2104
0.1038	17475.486	2523.952
0.2076	16769.17	2383.54
0.3113	15749.128	2258.795
0.4151	13636.803	2473.996
0.5189	13916.876	1845.463
0.6227	12997.102	1973.77
0.7265	16287.164	2333.49
0.8303	12992.025	2634.594
0.934	14463.793	2250.543
1.0378	17462.221	2691.943
1.1416	17217.316	2458.33
1.2454	15953.416	2291.786
1.3492	17816.895	2538.324
1.453	14317.725	2409.982
1.5567	14839.485	2390.061
1.6605	15166.026	2262.935
1.7643	14239.747	2443.059
1.8681	10588.184	2534.553
1.9719	12625.052	2083.917
2.0757	15275.8	1870.531
2.1794	12200.555	2448.1
2.2832	14275.795	3078.333
2.387	12141.199	2534.845
2.4908	14337.942	2219.529
2.5946	17197.236	2399.815
2.6984	15011.79	2986.579
2.8021	15534.286	2796.989
2.9059	13092.056	3225.807
3.0097	11396.465	3962.622
3.1135	13440.411	3889.339
3.2173	12912.822	4210.258
3.3211	13214.012	3800.75
3.4248	14316.975	4833.22
3.5286	11831.124	4768.383
3.6324	9043.002	5196.543
3.7362	11834.48	5651.695
3.84	11194.876	5325.707
3.9438	9692.869	6223.783
4.0475	11259.793	6613.63
4.1513	11984.175	6736.935
4.2551	8344.052	6452.989
4.3589	7181.043	6473.201
4.4627	9126.055	6342.065
4.5665	9634.257	6332.786
4.6702	6890.613	5845.226
4.774	7035.217	5899.664
4.8778	9467.131	6402.529
4.9816	10019.944	6296.416
5.0854	7343.851	6408.215
5.1892	4907.821	6983.137
5.2929	6960.376	6216.894
5.3967	4586.569	6494.603
5.5005	6312.189	6121.711
5.6043	6449.511	6346.579
5.7081	5595.877	5596.138
5.8119	6193.859	5816.846
5.9156	5356.997	6365.432
6.0194	7474.219	5527.25
6.1232	7396.845	6371.937
6.227	7398.199	6466.342
6.3308	5975.932	6396.452
6.4346	8472.299	5645.798
6.5383	6782.978	6531.21
6.6421	8522.409	6795.497
6.7459	9911.395	6776.728
6.8497	4424.556	6482.928
6.9535	4622.899	6424.027
7.0573	6170.992	5799.871
7.161	6976.314	6407.998
7.2648	5095.172	6013.693
7.3686	5652.13	5664.934
7.4724	4350.635	5176.625
7.5762	3717.737	4886.437
7.68	4567.013	4756.37
7.7837	4983.156	5209.762
7.8875	4826.771	4927.61
7.9913	3092.898	5007.204
8.0951	4067.92	5013.524
8.1989	3490.087	4910.718
8.3027	4558.955	5360.128
8.4064	3946.079	5771.488
8.5102	3295.675	5950.497
8.614	3311.197	5401.947
8.7178	5543.035	4272.196
8.8216	4358.591	4142.35
8.9254	4410.814	4876.074
9.0291	2134.284	5531.775
9.1329	3822.09	5206.225
9.2367	3778.26	4471.087
9.3405	5791.657	4772.104
9.4443	3307.869	3804.262
9.5481	3002.776	3732.739
9.6518	2731.023	3723.524
9.7556	2729.494	3637.619
9.8594	3155.223	3309.786
9.9632	4194.343	3180.385
10.067	5384.08	3121.081
10.1708	4897.876	3531.107
10.2745	4833.088	3779.66
10.3783	5246.859	3822.703
10.4821	4543.019	4306.935
10.5859	5349.858	5825.629
10.6897	4903.423	6158.783
10.7935	4685.497	6044.194
10.8972	4733.654	7486.45
11.001	3479.144	8741.226
11.1048	4855.072	8909.292
11.2086	5851.712	10295.447
11.3124	5411.83	12075.498
11.4162	5139.333	12393.166
11.5199	3400.18	12249.045
11.6237	5592.338	11600.492
11.7275	6670.441	10553.722
11.8313	4665.396	9709.244
11.9351	4145.384	8821.712
12.0389	4722.954	9536.439
12.1426	6547.306	9529.043
12.2464	4613.742	9389.299
12.3502	4814.936	9252.857
12.454	4431.825	11315.562
12.5578	7019.855	10295.016
12.6616	8220.26	9653.261
12.7653	11597.256	9475.71
12.8691	11840.09	9538.539
12.9729	9075.496	9211.157
13.0767	5586.329	8217.203
13.1805	5384.478	8145.898
13.2843	8402.903	7303.422
13.388	7635.596	6145.681
13.4918	5422.538	6296.265
13.5956	5331.792	6820.102
13.6994	5446.905	7205.43
13.8032	5434.359	5420.315
13.907	7866.166	6222.078
14.0107	9463.303	5564.178
14.1145	6247.667	6555.488
14.2183	5124.812	5203.408
14.3221	7184.078	4742.723
14.4259	6563.095	5775.134
14.5297	7355.098	6109.611
14.6334	9059.057	5352.984
14.7372	8059.885	5131.505
14.841	9025.93	4773.631
14.9448	9406.511	4789.65
15.0486	6337.325	3886.242
15.1524	7811.631	4423.06
15.2561	9852.835	4258.008
15.3599	12344.901	3295.008
15.4637	14836.32	3406.492
15.5675	13267.018	2938.864
15.6713	11365.444	2896.916
15.7751	8338.645	2864.631
15.8788	7975.431	2744.242
15.9826	8948.898	2390.286
16.0864	10106.109	2517.825
16.1902	7213.743	2557.917
16.294	7995.545	2122.464
16.3978	7723.344	1944.861
16.5015	7298.171	2283.216
16.6053	6390.129	2330.631
16.7091	10414.023	1927.212
16.8129	10599.74	1547.885
16.9167	5430.785	1630.178
17.0204	9357.757	1861.972
17.1242	10789.987	2128.007
17.228	9656.005	1865.202
17.3318	10918.817	1784.232
17.4356	13574.424	2127.101
17.5394	11098.062	2165.953
17.6431	13248.321	2124.495
17.7469	12494.897	1874.034
17.8507	11376.342	1985.025
17.9545	11649.233	1732.81
18.0583	9622.898	1786.007
18.1621	11156.789	2019.722
18.2658	11012.92	2029.07
18.3696	11001.617	1976.078
18.4734	10013.066	1860.682
18.5772	8724.606	2115.045
18.681	7199.073	2171.908
18.7848	10823.821	1906.465
18.8885	9118.21	2279.063
18.9923	12711.544	2093.401
19.0961	13432.91	1632.487
19.1999	14452.223	1510.684
19.3037	15095.526	1615.85
19.4075	12305.313	1883.911
19.5112	9588.752	1627.351
19.615	8030.755	1580.2
19.7188	9633.177	1771.871
19.8226	15732.354	1515.355
19.9264	12954.03	1814.16
20.0302	14221.054	1748.052
20.1339	13596.365	1581.021
20.2377	11945.294	1752.375
20.3415	13779.885	1764.942
20.4453	14309.015	1909.211
20.5491	14163.641	1949.214
20.6529	12519.417	1947.93
20.7566	15055.846	2332.793
20.8604	16946.988	2194.591
20.9642	14733.603	2335.343
21.068	12055.802	2787.008
21.1718	12613.467	2436.018
21.2756	10466.978	2373.477
21.3793	9427.085	2361.93
21.4831	18613.791	1821.876
21.5869	16274.133	1546.222
21.6907	14621.105	1498.354
21.7945	12369.038	1830.722
21.8983	10907.588	1720.968
22.002	13045.715	1817.884
22.1058	12395.653	1628.289
22.2096	15547.92	1660.373
22.3134	14017.763	1812.384
22.4172	10466.872	1435.149
22.521	10883.367	1525.612
22.6247	12572.199	2124.816
22.7285	10440.328	2125.664
22.8323	14141.073	1823.608
22.9361	12659.592	1956.424
23.0399	11997.215	1744.225
23.1437	13748.296	2157.938
23.2474	16551.971	1980.984
23.3512	10312.743	1831.22
23.455	10005.026	1878.457
23.5588	12362.419	1979.377
23.6626	13169.732	2076.358
23.7664	9866.009	2231.11
23.8701	13298.921	2085.467
23.9739	11913.592	1738.776
24.0777	11501.885	1376.882
24.1815	11510.112	1855.59
24.2853	10961.196	2040.056
24.3891	12040.937	2071.877
24.4928	15759.987	2067.674
24.5966	13561.152	1957.675
24.7004	13333.475	1636.429
24.8042	13941.789	2289.44
24.908	12990.172	1874.273
25.0118	13730.13	1810.907
25.1155	13717.719	1654.076
25.2193	15037.977	1954.578
25.3231	14799.369	1748.978
25.4269	13639.587	1269.95
25.5307	9695.479	1452.992
25.6345	10774.574	1750.438
25.7382	8638.122	1914.861
25.842	10194.73	2171.806
25.9458	9933.437	1810.559
26.0496	10385.075	1670.412
26.1534	15570.239	1795.423
26.2572	15420.782	2297.77
26.3609	9793.146	1782.801
26.4647	12273.474	1814.815
26.5685	15070.199	2218.991
26.6723	15049.202	2078.321
26.7761	9567.103	1775.819
26.8799	9630.499	1641.747
26.9836	11136.245	1437.843
27.0874	10586.478	1616.948
27.1912	10961.962	1830.676
27.295	12023.987	1920.61
27.3988	10787.242	1482.466
27.5026	12239.707	1850.945
27.6063	10595.755	2150.57
27.7101	9963.551	1669.632
27.8139	7695.888	1506.237
27.9177	9652.712	1863.052
28.0215	9907.876	1705.86
28.1253	9819.276	1994.776
28.229	14610.551	1683.189
28.3328	13525.18	1433.423
28.4366	14959.051	1358.083
28.5404	10123.962	1518.527
28.6442	13237.387	1434.791
28.748	14594.348	1572.553
28.8517	12340.299	2053.469
28.9555	12676.247	2186.116
29.0593	13495.409	1996.642
29.1631	17438.361	1891.096
29.2669	20366.445	2019.588
29.3707	16778.109	2731.262
29.4744	16683.307	2718.127
29.5782	18928.662	2379.432
29.682	16722.916	2241.795
29.7858	17816	2316.008
29.8896	15809.495	2453.033
29.9934	12589.026	2498.441
30.0971	15863.777	2022.276
30.2009	14289.446	1901.979
30.3047	13204.725	2301.342
30.4085	11841.333	2505.323
30.5123	16393.652	2474.653
30.6161	13845.655	2569.045
30.7198	13214.521	3013.968
30.8236	12343.207	2556.225
30.9274	14721.684	2444.664
31.0312	15435.781	2759.591
31.135	12314.211	2887.072
31.2388	13077.473	2093.927
31.3425	10973.009	2318.286
31.4463	8788.975	2530.381
31.5501	15898.623	2249.01
31.6539	12731.144	2270.901
31.7577	12760.454	2612.933
31.8615	15950.726	3021.072
31.9652	16223.878	2109.979
32.069	13941.233	2573.726
32.1728	12433.148	2830.738
32.2766	16182.128	2618.914
32.3804	16646.742	2411.066
32.4841	19679.936	2465.485
32.5879	14916.609	2762.674
32.6917	12733.604	2303.007
32.7955	17019.227	2224.818
32.8993	17393.164	2331.928
33.0031	13755.987	2305.103
33.1068	11973.651	2828.869
33.2106	15028.369	2154.395
33.3144	13275.409	2143.278
33.4182	13527.31	1949.971
33.522	13823.09	2049.1
33.6258	13514.157	2206.635
33.7295	14843.593	2520.367
33.8333	17452.916	2346.667
33.9371	16028.516	2372.735
34.0409	15090.475	2513.737
34.1447	12693.891	2915.529
34.2485	13674.442	2202.708
34.3522	15941.775	2497.049
34.456	16543.684	2586.803
34.5598	17585.867	3034.158
34.6636	16472.689	2563.923
34.7674	17276.789	2572.1
34.8712	14066.771	3661.766
34.9749	14501.977	2903.799
35.0787	16365.854	2920.733
35.1825	17579.496	2553.723
35.2863	15728.562	2637.536
35.3901	15460.207	2740.775
35.4939	14400.438	2514.876
35.5976	9996.983	2502.248
35.7014	13959.667	2809.061
35.8052	16258.043	2871.087
35.909	15751.007	3027.855
36.0128	16966.145	2765.702
36.1166	18168.133	2940.567
36.2203	16236.36	2823.942
36.3241	18918.137	2794.65
36.4279	15764.502	2816.212
36.5317	14070.122	3223.819
36.6355	13936.648	2658.946
36.7393	13472.268	2559.852
36.843	10318.087	2770.854
36.9468	14216.47	2509.801
37.0506	14905.331	2571.609
37.1544	12090.737	3425.02
37.2582	15810.618	3255.323
37.362	14777.829	3350.852
37.4657	14506.391	3003.321
37.5695	9070.986	3075.704
37.6733	8189.183	4274.225
37.7771	6541.098	4410.551
37.8809	5297.205	4264.949
37.9847	9308.9	4798.524
38.0884	10374.032	5355.096
38.1922	10189.301	5308.898
38.296	11432.775	4533.792
38.3998	10769.13	6535.538
38.5036	10530.273	6908.31
38.6074	11473.247	7553.242
38.7111	7531.777	7981.998
38.8149	8940.838	7913.213
38.9187	9088.479	8412.549
39.0225	7269.907	8687.493
39.1263	6028.626	7967.851
39.2301	6267.298	6891.497
39.3338	7706.398	6540.078
39.4376	9648.848	6563.111
39.5414	9480.751	7179.513
39.6452	9216.801	7237.246
39.749	6071.331	6256.886
39.8528	5439.933	5754.446
39.9565	5349	6909.796
40.0603	5871.319	7304.196
40.1641	3937.402	9097.857
40.2679	8610.72	8874.391
40.3717	6609.027	7804.546
40.4755	7939.191	7915.834
40.5792	7014.843	6638.865
40.683	6544.834	6102.942
40.7868	5409.144	5734.583
40.8906	5997.706	6556.324
40.9944	5570.758	6337.179
41.0982	4848.646	5947.15
41.2019	2899.793	5502.504
41.3057	5697.094	6589.107
41.4095	7779.918	7409.264
41.5133	6944.232	8169.558
41.6171	8212.537	8793.472
41.7209	7111.588	7571.225
41.8246	5299.201	7623.286
41.9284	5289.33	7203.307
42.0322	6864.646	7003.644
42.136	9106.48	8670.152
42.2398	6109.304	8803.001
42.3436	5632.75	8614.556
42.4473	4423.963	8468.269
42.5511	6519.573	8740.816
42.6549	6361.767	9379.048
42.7587	5652.652	10288.948
42.8625	4760.482	11311.51
42.9663	7159.852	12238.319
43.07	7452.526	12641.433
43.1738	7420.249	11619.411
43.2776	7070.382	9870.171
43.3814	6255.295	9648.162
43.4852	5822.247	10160.579
43.589	4502.613	9622.215
43.6927	5354.592	9116.611
43.7965	6140.54	9018.012
43.9003	9205.431	9361.896
44.0041	7245.412	9086.556
44.1079	7889.332	9951.335
44.2117	7801.927	9946.762
44.3154	7261.457	11320.558
44.4192	7057.788	10461.943
44.523	6088.114	10489.508
44.6268	6479.677	10220.453
44.7306	5024.051	10225.067
44.8344	3899.314	9094.421
44.9381	3835.146	8330.095
45.0419	5023.03	8889.956
45.1457	4831.863	8370.645
45.2495	3981.69	9212.722
45.3533	3784.28	9207.388
45.4571	5946.766	10291.041
45.5608	2207.105	11935.876
45.6646	7021.49	12665.99
45.7684	9979.9	11675.926
45.8722	5671.728	12552.59
45.976	5310.881	11261.3
46.0798	4207.791	11518.627
46.1835	3862.95	10599.302
46.2873	2701.885	11804.634
46.3911	4781.229	11864.732
46.4949	4463.448	12599.055
46.5987	3321.829	13534.89
46.7025	4083.256	12229.142
46.8062	4859.862	11945.387
46.91	3728.649	12210.811
47.0138	3838.031	12942.834
47.1176	5768.885	12922.446
47.2214	7119.526	12253.334
47.3252	8733.584	10438.584
47.4289	7754.585	9407.986
47.5327	6466.276	8576.922
47.6365	6726.969	6976.421
47.7403	3777.897	7226.533
47.8441	4542.537	7107.089
47.9478	6442.735	6405.918
48.0516	6381.963	5856.119
48.1554	6310.267	6833.87
48.2592	8127.582	5622.919
48.363	9118.698	5774.219
48.4668	5730.105	5449.852
48.5705	6800.729	5187.669
48.6743	5171.876	5882.708
48.7781	5715.166	5518.723
48.8819	4442.321	5704.865
48.9857	5518.353	4978.588
49.0895	4913.076	5152.104
49.1932	5153.281	5325.959
49.297	4979.176	5561.507
49.4008	5417.929	5821.685
49.5046	5483.911	6938.913
49.6084	6915.157	6888.203
49.7122	8911.582	8247.056
49.8159	9274.262	9128.031
49.9197	8905.857	9598.19
50.0235	11841.871	9199.646
50.1273	9969.374	8135.043
50.2311	9015.733	7034.815
50.3349	7168.618	7148.588
50.4386	7298.776	7083.832
50.5424	9818.092	6625.076
50.6462	16059.409	6045.239
50.75	16335.279	5535.278
50.8538	17992	4219.322
50.9576	17748.24	3591.145
51.0613	16847.561	3850.479
51.1651	15516.586	4018.547
51.2689	18301.107	3642.447
51.3727	17359.637	3052.587
51.4765	18736.738	3021.54
51.5803	20471.688	3516.535
51.684	17201.166	3298.463
51.7878	16300.347	3697.556
51.8916	14669.259	3076.181
51.9954	15887.014	3023.812
52.0992	18001.252	3135.93
52.203	17986.039	3027.429
52.3067	20451.314	3215.269
52.4105	18354.973	3127.658
52.5143	18697.256	2709.894
52.6181	18757.432	2522.01
52.7219	15821.379	2958.49
52.8257	15167.834	2663.72
52.9294	16891.242	3158.998
53.0332	14369.913	2921.513
53.137	12013.798	2957.13
53.2408	16149.257	3331.67
53.3446	14188.136	2658.862
53.4484	15853.134	2741.499
53.5521	18623.062	2757.105
53.6559	15642.714	2727.084
53.7597	16393.717	2907.003
53.8635	17196.168	2939.163
53.9673	13420.44	2572.427
54.0711	11485.92	2838.539
54.1748	11161.925	2792.679
54.2786	13425.803	2624.858
54.3824	14533.118	3419.537
54.4862	15076.742	2949.392
54.59	16687.957	2705.666
54.6938	17569.811	2816.383
54.7975	14649.106	2665.287
54.9013	13547.224	2764.394
55.0051	12994.504	2766.218
55.1089	13628.878	2334.474
55.2127	13632.607	2049.258
55.3165	16802.578	2896.438
55.4202	21158.16	2778.016
55.524	22027.117	2934.355
55.6278	19096.885	2693.472
55.7316	17509.07	3051.435
55.8354	17003.377	2994.701
55.9392	11002	3032
