# Supplementary material for: Cell cycle length governs heterochromatin reprogramming during early development in non-mammalian vertebrates
Source: EMBO Rep. 2024 Jun 28;25(8):11. doi: 10.1038/s44319-024-00188-5 (PMC11315934; doi:10.1038/s44319-024-00188-5)
Supplement: Supplementary file 7 — Source data Fig. 4 [file 44319_2024_188_MOESM7_ESM.zip › Figure 4/4B/PreEarlyGastrula_Setdb1_DAPI.csv]

Distance_(microns)	Setdb1	DAPI
0	7441	2371
0.1038	10708.403	2322.921
0.2076	9037.347	2064.693
0.3113	9610.266	2259.133
0.4151	10600.262	2101.504
0.5189	9927.844	2636.252
0.6227	7509.408	3873.155
0.7265	5136.379	2927.982
0.8303	5494.975	3094.352
0.934	7822.954	3551.725
1.0378	7226.793	4335.389
1.1416	6019.09	5268.68
1.2454	5561.475	6112.533
1.3492	6274.119	7808.902
1.453	4903.368	9154.103
1.5567	5599.113	10937.885
1.6605	3508.894	12771.346
1.7643	7208.638	12782.943
1.8681	4283.925	13726.797
1.9719	4569.894	14652.907
2.0757	5009.924	16022.512
2.1794	5266.077	16081.264
2.2832	5029.735	17850.838
2.387	9411.634	15154.419
2.4908	6249.195	14207.948
2.5946	5677.162	14523.064
2.6984	6557.799	15061.149
2.8021	5463.466	15337.392
2.9059	4688.834	16530.752
3.0097	4634.6	17605.16
3.1135	6335.257	16299.651
3.2173	5853.697	15545.687
3.3211	4573.589	15189.56
3.4248	4189.014	15610.986
3.5286	4565.812	15011.515
3.6324	4874.292	17132.465
3.7362	5256.316	19147.174
3.84	5935.667	17538.295
3.9438	4392.586	15979.616
4.0475	5393.052	14865.537
4.1513	6064.881	16219.754
4.2551	7311.962	16313.778
4.3589	7801.334	15936.801
4.4627	8190.672	15998.229
4.5665	8771.129	14688.089
4.6702	9033.804	13503.465
4.774	6887.326	12425.681
4.8778	5151.922	11909.551
4.9816	5140.039	13795.114
5.0854	4417.803	13823.947
5.1892	5306.035	14180.337
5.2929	4799.944	12603.009
5.3967	4285.275	12189.875
5.5005	4773.199	9438.01
5.6043	5941.12	10121.066
5.7081	7850.547	10554.58
5.8119	8742.025	10070.79
5.9156	9246.832	8769.944
6.0194	8373.28	8465.36
6.1232	7107.962	7160.037
6.227	8201.9	7159.781
6.3308	7934.171	7557.067
6.4346	7963.669	6600.324
6.5383	8115.705	5939.818
6.6421	7740.662	4974.047
6.7459	6539.844	4178.867
6.8497	5433.375	3294.479
6.9535	3654.922	3418.372
7.0573	3072.192	3866.089
7.161	4630.904	3682.587
7.2648	6629.984	2776.795
7.3686	6254.131	2506.342
7.4724	4888.771	2465.941
7.5762	5057.627	1996.619
7.68	5882.196	2217.997
7.7837	6982.968	1795.577
7.8875	5441.402	1477.319
7.9913	5178.677	1355.182
8.0951	6920.282	1689.92
8.1989	5943.021	1733.939
8.3027	7299.983	1751.757
8.4064	7581.597	1686.859
8.5102	6609.559	1574.616
8.614	7669.377	1677.65
8.7178	4972.746	2058.755
8.8216	3797.41	2295.238
8.9254	5603.286	1919.35
9.0291	5226.4	1939.44
9.1329	5859.576	1911.602
9.2367	7677.705	1910.615
9.3405	6532.887	2424.841
9.4443	5480.035	2385.829
9.5481	5975.372	3090.817
9.6518	4604.379	2949.194
9.7556	6400.414	2655.713
9.8594	6251.635	3254.526
9.9632	4157.531	4058.456
10.067	4788.447	5294.588
10.1708	5639.1	7347.009
10.2745	6079.18	8806.381
10.3783	6445.321	11967.188
10.4821	4329.51	13739.629
10.5859	5512.655	13528.846
10.6897	4032.399	13761.295
10.7935	4793.511	14216.341
10.8972	5966.576	14215.617
11.001	6221.752	14854.039
11.1048	4118.234	14995.905
11.2086	5765.07	17271.68
11.3124	4308.535	18472.035
11.4162	4774.615	21817.869
11.5199	5832.677	23928.803
11.6237	6333.235	26936.406
11.7275	3731.29	28905.279
11.8313	3327.422	29924.119
11.9351	3394.304	28408.221
12.0389	4430.08	28059.84
12.1426	4675	27479.033
12.2464	5311.6	25329.391
12.3502	6048.646	23833.561
12.454	3968.549	22611.342
12.5578	5766.579	20825.922
12.6616	5775.807	22994.85
12.7653	2441.866	20471.17
12.8691	4089.498	23044.979
12.9729	7240.206	23083.4
13.0767	4860.706	23657.064
13.1805	4780.811	26012.072
13.2843	6800.493	25653.975
13.388	4347.107	24626.611
13.4918	3789.436	25018.031
13.5956	3097.395	25182.73
13.6994	3431.413	25446.875
13.8032	3928.917	26416.27
13.907	5440.458	26249.709
14.0107	8857.313	25017.777
14.1145	7409.215	22038.58
14.2183	5209.977	19758.949
14.3221	4373.086	19005.324
14.4259	3734.147	19731.744
14.5297	4097.559	21817.516
14.6334	5690.852	21496.312
14.7372	4445.575	19735.373
14.841	3448.391	20024.25
14.9448	5090.011	20596.062
15.0486	7823	20717
15.1524	4133.27	20027.17
15.2561	5645.939	18099.693
15.3599	6923.905	13136.404
15.4637	7990.464	10037.67
15.5675	9766.635	7696.396
15.6713	6424.412	5522.439
15.7751	7020.028	4228.759
15.8788	5276.091	3758.713
15.9826	6091.372	3743.627
16.0864	9397.591	2741.446
16.1902	7272.339	2553.224
16.294	7084.925	2600.797
16.3978	6688.804	2612.929
16.5015	4573.445	2249.822
16.6053	6115.167	1557.824
16.7091	5822.989	1422.874
16.8129	7050.99	1607.697
16.9167	8251.994	1863.958
17.0204	5668.703	1618.105
17.1242	4417.953	1545.389
17.228	4397.188	1727.091
17.3318	5630.555	1840.652
17.4356	4134.609	1490.23
17.5394	6737.389	1399.557
17.6431	7269.717	1737.822
17.7469	7478.067	2022.503
17.8507	7060.134	2172.83
17.9545	5410.815	2563.991
18.0583	4132.84	2382.56
18.1621	3478.993	2579.781
18.2658	6880.523	2461.805
18.3696	6536.897	2304.582
18.4734	7406.45	1935.821
18.5772	8764.322	1883.574
18.681	9866.059	1656.912
18.7848	8825.455	1381.823
18.8885	6848.223	1614.67
18.9923	4943.081	1117.941
19.0961	6030.29	1414.034
19.1999	7082.566	1309.855
19.3037	5503.436	1111.605
19.4075	5428.02	1352.399
19.5112	4370.016	1357.523
19.615	3636.102	1303.674
19.7188	3864.952	1665.271
19.8226	5992.014	1942.891
19.9264	9077.607	1876.143
20.0302	8093.783	2025.314
20.1339	6744.255	2045.917
20.2377	6235.351	2039.318
20.3415	5359.53	2127.28
20.4453	5688.77	1903.208
20.5491	3472.022	2069.955
20.6529	3981.031	1641.278
20.7566	5560.49	1776.321
20.8604	8206.308	2047.68
20.9642	6597.807	2112.048
21.068	4316.32	2216.52
21.1718	6249.07	2625.555
21.2756	8478.525	2641.956
21.3793	9228.656	2633.487
21.4831	8738.215	2862.223
21.5869	11020.803	3121.293
21.6907	7147.974	2969.933
21.7945	6874.943	3282.685
21.8983	4970.216	4912.34
22.002	4989.191	5695.886
22.1058	8885.368	9122.229
22.2096	10333.847	14606.215
22.3134	7138.481	17353.414
22.4172	5728.226	18531.916
22.521	5798.391	21620.604
22.6247	5594.527	23148.809
22.7285	4298.384	23018.438
22.8323	4812.596	23469.967
22.9361	4511.321	26436.439
23.0399	3653.461	25827.834
23.1437	4090.228	26589.141
23.2474	4513.768	26639.197
23.3512	4629.354	24935.15
23.455	4233.58	25255.17
23.5588	4336.119	28858.945
23.6626	6377.389	30665.572
23.7664	6338.832	30351.109
23.8701	7260.848	28960.473
23.9739	7850.325	24590.248
24.0777	5504.6	24499.6
24.1815	4585.574	26364.953
24.2853	5316.275	28869.658
24.3891	6510.492	29492.471
24.4928	4516.634	30347.617
24.5966	4524.698	28894.404
24.7004	7616.452	26555.377
24.8042	5833.847	30164.197
24.908	5659.711	34024.336
25.0118	6795.056	33543.953
25.1155	6711.513	33862.031
25.2193	9448.363	33469.586
25.3231	8696.996	31142.881
25.4269	6092.885	30407.395
25.5307	4600.443	28754.836
25.6345	4881.049	30246.076
25.7382	4706.591	33343.859
25.842	4139.081	32920.176
25.9458	3648.252	31969.84
26.0496	4319.728	30454.895
26.1534	3248.459	30246.775
26.2572	3775.946	28771.443
26.3609	3439.013	28842.193
26.4647	3720.346	28717.801
26.5685	4206.061	27739.635
26.6723	4238.045	26487.369
26.7761	5104.267	25640.576
26.8799	5994.827	23517.746
26.9836	6507.697	24242.744
27.0874	4295.32	24530.24
27.1912	6185.986	25239.023
27.295	6021.839	24213.16
27.3988	4374.144	24394.922
27.5026	5002.418	24800.645
27.6063	4665.518	23716.096
27.7101	7325.868	25853.473
27.8139	4272.805	22623.406
27.9177	4582.278	20036.768
28.0215	6334.229	21128.969
28.1253	5908.46	22087.006
28.229	5291.153	22235.947
28.3328	6473.412	20730.932
28.4366	4010.962	17480.309
28.5404	6229.006	18717.402
28.6442	5850.467	17270.518
28.748	4792.26	18841.975
28.8517	4504.119	18053.174
28.9555	4758.498	15891.081
29.0593	5334.025	12825.782
29.1631	8438.019	11026.696
29.2669	11447.697	8721.066
29.3707	6652.981	6819.504
29.4744	8954.573	5461.68
29.5782	10204.821	5002.8
29.682	7502.434	5183.12
29.7858	8254.858	4410.346
29.8896	9070.277	4428.065
29.9934	7452.516	3197.909
30.0971	7256	2860
