# Supplementary material for: Cell cycle length governs heterochromatin reprogramming during early development in non-mammalian vertebrates
Source: EMBO Rep. 2024 Jun 28;25(8):11. doi: 10.1038/s44319-024-00188-5 (PMC11315934; doi:10.1038/s44319-024-00188-5)
Supplement: Supplementary file 7 — Source data Fig. 4 [file 44319_2024_188_MOESM7_ESM.zip › Figure 4/4C/NCratio.csv]

Stage	Rep	Cell_Area	Cell_Mean	Nuc_Area	Nuc_Mean	Cyt_Area	Cyt_Mean	N/C ratio
Late morula	rep1	526.398	15279.787	90.993	7559.414	435.405	16893.22713	0.447481937
Late morula	rep1	640.247	12559.722	112.158	6947.339	528.089	13751.70603	0.505198336
Late morula	rep1	366.827	11643.698	100.331	6441.75	266.496	13602.13882	0.47358361
Late morula	rep1	517.835	11153.139	84.1	6545.847	433.735	12046.48	0.543382548
Late morula	rep1	838.239	12328.135	160.541	5486.283	677.698	13948.91264	0.393312593
Late morula	rep1	240.839	12345.158	33.142	8189.233	207.697	13008.31474	0.62953835
Late morula	rep1	493.148	11980.873	65.972	7912.014	427.176	12609.25747	0.627476599
Late morula	rep1	547.811	12807.103	66.748	6077.117	481.063	13740.89567	0.442264984
Late morula	rep1	423.848	11958.563	40.359	6437.944	383.489	12539.56183	0.513410603
Late morula	rep1	477.143	7784.3	67.588	3714.351	409.555	8455.955121	0.439258599
Late morula	rep1	423.6	11112.447	80.955	6611.549	342.645	12175.85139	0.543005067
Late morula	rep1	549.33	6970.678	149.501	4729.82	399.829	7808.562475	0.605722246
Late morula	rep1	637.598	12017.096	78.445	7986.935	559.153	12582.49756	0.634765472
Late morula	rep1	432.917	5147.117	108.657	3448.488	324.26	5716.314346	0.603271232
Late morula	rep1	658.472	9984.165	69.43	6102.702	589.042	10441.67054	0.584456479
Late morula	rep1	596.506	13884.36	72.381	7262.164	524.125	14798.8769	0.490723996
Late morula	rep1	455.622	8161.925	77.562	5456.015	378.06	8717.063844	0.625900544
Late morula	rep1	997.498	10502.056	87.051	5704.722	910.447	10960.74577	0.520468417
Late morula	rep1	751.554	8934.381	177.204	4940.089	574.35	10166.73848	0.485906961
Late morula	rep1	644.114	4906.993	86.362	3873.965	557.752	5066.946463	0.764556134
Late morula	rep1	639.321	10043.39	154.025	5484.375	485.296	11490.34667	0.477302831
Late morula	rep1	902.003	6824.894	97.66	3356.468	804.343	7246.015938	0.463215652
Late morula	rep1	631.803	6692.449	70.754	5044.453	561.049	6900.2781	0.73105068
Late morula	rep1	1297.006	6412.751	157.213	3584.633	1139.793	6802.836669	0.526932098
Late morula	rep1	651.74	7938.283	132.095	5383.799	519.645	8587.638933	0.626924239
Late morula	rep1	511.868	5332.136	54.038	3585.94	457.83	5538.240754	0.6474872
Late morula	rep1	1163.942	7568.185	155.242	3880.755	1008.7	8135.6917	0.477003695
Late morula	rep1	727.718	4651.091	93.772	3195.939	633.946	4866.334117	0.656744671
Late morula	rep1	1028.163	4156.217	146.55	2969.101	881.613	4353.55058	0.681995292
Pre-early gastrula	rep1	211.606	6586.378	42.502	5362.424	169.104	6894.00226	0.777839026
Pre-early gastrula	rep1	154.154	7220.21	32.722	5722.391	121.432	7623.823819	0.75059329
Pre-early gastrula	rep1	164.666	9606.435	32.464	7945.769	132.202	10014.23413	0.793447496
Pre-early gastrula	rep1	131.039	6174.651	25.743	4852.4	105.296	6497.917862	0.746762286
Pre-early gastrula	rep1	125.762	7294.133	31.936	5335.725	93.826	7960.725606	0.670256113
Pre-early gastrula	rep1	131.643	8613.647	37.16	6666.848	94.483	9379.31967	0.71080294
Pre-early gastrula	rep1	162.071	6116.617	56.257	5546.897	105.814	6419.513952	0.864068065
Pre-early gastrula	rep1	113.127	7708.767	29.168	6582.383	83.959	8100.081433	0.812631707
Pre-early gastrula	rep1	133.28	7884.963	31.225	6720.962	102.055	8241.103622	0.815541499
Pre-early gastrula	rep1	140.27	7775.687	40.003	6571.236	100.267	8256.220509	0.795913335
Pre-early gastrula	rep1	127.248	6664.488	32.356	5663.693	94.892	7005.736188	0.808436522
Pre-early gastrula	rep1	127.733	5784.364	23.653	5658.549	104.08	5812.95645	0.973437363
Pre-early gastrula	rep1	129.284	5773.641	30.32	4812.361	98.964	6068.152232	0.793052121
Pre-early gastrula	rep1	238.609	6186.867	56.16	5566.864	182.449	6377.711392	0.872862326
Pre-early gastrula	rep1	119.321	5539.334	32.356	5009.776	86.965	5736.360144	0.873337077
Pre-early gastrula	rep1	129.316	7490.777	26.486	6773.963	102.83	7675.407318	0.882554205
Pre-early gastrula	rep1	182.051	6639.021	36.384	5786.189	145.667	6852.03726	0.844447977
Pre-early gastrula	rep1	125.611	6243.107	28.091	5767.512	97.52	6380.103915	0.903984022
Pre-early gastrula	rep1	129.661	6339.478	35.059	5289.03	94.602	6728.768464	0.786032396
Pre-early gastrula	rep1	134.518	7926.596	36.244	7149.803	98.274	8213.081596	0.870538411
Pre-early gastrula	rep1	124.631	7393.989	29.039	6583.856	95.592	7640.09173	0.86175091
Pre-early gastrula	rep1	102.938	9454.61	25.646	8452.464	77.292	9787.128712	0.863630616
Pre-early gastrula	rep1	108.841	8384.024	26.346	7667.146	82.495	8612.969606	0.890186121
Pre-early gastrula	rep1	191.238	7510.242	44.538	6360.375	146.7	7859.340681	0.8092759
Pre-early gastrula	rep1	175.685	7541.701	49.439	6234.419	126.246	8053.643674	0.774111601
Pre-early gastrula	rep1	124.975	7881.485	30.04	6582.948	94.935	8292.377205	0.793855349
Pre-early gastrula	rep1	169.718	7214.978	34.349	6572.207	135.369	7378.076945	0.890775069
Pre-early gastrula	rep1	132.084	8718.041	35.415	7353.413	96.669	9217.97687	0.797725261
Pre-early gastrula	rep1	126.139	7592.837	26.938	6891.04	99.201	7783.409752	0.885349766
Pre-early gastrula	rep1	141.573	5783.168	41.597	5728.796	99.976	5805.79055	0.986738318
Pre-early gastrula	rep1	114.495	6274.873	30.913	5844.708	83.582	6433.970541	0.908413858
Pre-early gastrula	rep1	122.197	6103.89	22.22	5429.806	99.977	6253.705922	0.868254131
Pre-early gastrula	rep1	130.501	7446.136	30.309	7157.277	100.192	7533.5185	0.950057666
Pre-early gastrula	rep1	123.317	8948.162	28.608	8034.106	94.709	9224.26368	0.870975319
Pre-early gastrula	rep1	115.863	6901.565	38.108	5544.572	77.755	7566.63206	0.732766171
Pre-early gastrula	rep1	120.926	8353.989	40.563	6293.267	80.363	9394.132679	0.669914639
Pre-early gastrula	rep1	171.689	8440.469	43.547	7538.87	128.142	8746.862935	0.861894151
Pre-early gastrula	rep1	142.672	8377.492	31.333	6091.162	111.339	9020.91055	0.675226959
Pre-early gastrula	rep1	123.877	7777.533	32.873	6259.373	91.004	8325.931682	0.751792501
Pre-early gastrula	rep1	115.045	30568.269	31.451	25105.525	83.594	32623.54523	0.769552322
Pre-early gastrula	rep1	113.795	20620.36	30.568	17605.045	83.227	21727.83893	0.810252923
Pre-early gastrula	rep1	83.421	23260.578	33.972	18600.277	49.449	26462.2554	0.702898401
Pre-early gastrula	rep1	113.192	23995.824	36.998	20226.191	76.194	25826.26841	0.783163509
Pre-early gastrula	rep1	106.062	24789.389	34.596	19735.881	71.466	27235.74339	0.724631625
Pre-early gastrula	rep1	105.049	20972.41	44.312	18546.645	60.737	22742.17964	0.815517479
Pre-early gastrula	rep1	133.786	22627.932	43.267	17875.307	90.519	24899.62994	0.717894484
Pre-early gastrula	rep1	138.773	24093.254	49.686	19669.867	89.087	26560.28518	0.74057439
Pre-early gastrula	rep1	101.915	21279.642	25.473	18192.585	76.442	22308.35139	0.815505578
Pre-early gastrula	rep1	109.67	22656.145	39.077	19357.492	70.593	24482.12581	0.790678561
Pre-early gastrula	rep1	118.2	23788.516	30.148	20994.929	88.052	24745.00831	0.848451079
Pre-early gastrula	rep1	181.781	21104.721	65.434	17786.043	116.347	22971.15826	0.774277152
Pre-early gastrula	rep1	116.165	23282.382	44.484	18067.361	71.681	26518.73465	0.681305546
Pre-early gastrula	rep1	93.772	14509.72	30.783	12127.589	62.989	15673.87785	0.77374528
Pre-early gastrula	rep1	112.018	25031.751	33.756	22982.351	78.262	25915.6991	0.886811925
Pre-early gastrula	rep1	79.78	20302.552	32.593	17074.409	47.187	22532.29462	0.757774975
Pre-early gastrula	rep1	81.881	19165.818	37.601	17362.598	44.28	20697.04824	0.838892474
Pre-early gastrula	rep1	103.703	28547.631	34.219	22869.307	69.484	31344.05275	0.72962189
Pre-early gastrula	rep1	90.024	19671.085	28.662	16522.527	61.362	21141.76668	0.781511179
Pre-early gastrula	rep1	142.058	31442.609	38.194	24258.492	103.864	34084.43066	0.711717683
Pre-early gastrula	rep1	128.217	19595.402	41.705	15353.033	86.512	21640.52868	0.70945739
Pre-early gastrula	rep1	127.56	17790.65	36.804	15774.738	90.756	18608.15656	0.847732442
Pre-early gastrula	rep1	97.369	21985.242	34.973	19302.925	62.396	23488.68248	0.821796838
Pre-early gastrula	rep1	147.541	22343.314	24.493	16080.253	123.048	23589.99134	0.68165574
Pre-early gastrula	rep1	158.581	21426.51	40.262	17644.573	118.319	22713.44065	0.776834002
Pre-early gastrula	rep1	138.418	15114.883	28.845	15779.987	109.573	14939.79493	1.056238527
Pre-early gastrula	rep1	124.566	20761.812	26.734	14210.865	97.832	22551.95242	0.630139011
Pre-early gastrula	rep1	99.674	22529.945	40.703	18137.319	58.971	25561.82603	0.709547079
Pre-early gastrula	rep1	128.702	17138.626	38.054	18018.367	90.648	16769.31102	1.074484633
Pre-early gastrula	rep1	122.283	19254.465	42.868	17802.566	79.415	20038.19611	0.888431568
Pre-early gastrula	rep1	133.344	17795.153	48.62	16548.226	84.724	18510.71873	0.893980739
Pre-early gastrula	rep1	144.342	18960.93	40.133	17369.729	104.209	19573.73379	0.887399879
Pre-early gastrula	rep1	156.879	19264.542	44.463	18105.546	112.416	19722.9504	0.91799379
Pre-early gastrula	rep1	208.332	21932.72	46.035	19688.585	162.297	22569.26137	0.872362842
Pre-early gastrula	rep1	166.874	23012.172	38.959	20523.499	127.915	23770.14574	0.863414942
Pre-early gastrula	rep1	196.365	17251.79	47.845	15829.898	148.52	17709.84563	0.893847317
Pre-early gastrula	rep1	112.481	19814.815	34.306	18029.254	78.175	20598.38335	0.875275195
Pre-early gastrula	rep1	150.729	18930.719	35.512	18136.558	115.217	19175.49404	0.945819595
Pre-early gastrula	rep1	191.68	24153.2	58.896	20363.621	132.784	25834.05797	0.788247089
Pre-early gastrula	rep1	90.993	21157.532	41.134	19956.112	49.859	22148.71133	0.901005557
Pre-early gastrula	rep1	210.12	21026.803	49.654	19731.829	160.466	21427.51492	0.920864089
Pre-early gastrula	rep1	184.108	23981.202	36.374	23392.962	147.734	24126.03421	0.96961489
Late morula	rep2	805.775	13346.342	160.175	7802.688	645.6	14721.73664	0.530011383
Late morula	rep2	1139.707	13637.071	109.81	8341.747	1029.897	14201.67069	0.587377864
Late morula	rep2	679.831	14176.66	134.206	9393.854	545.625	15353.07468	0.611854902
Late morula	rep2	629.95	12651.275	115.163	8130.431	514.787	13662.63301	0.595085222
Late morula	rep2	578.077	14216.336	118.2	8192.113	459.877	15764.71341	0.519648711
Late morula	rep2	893.451	21680.97	119.547	9661.793	773.904	23537.6041	0.410483283
Late morula	rep2	1009.648	15038.749	119.752	8354.716	889.896	15938.20952	0.524194138
Late morula	rep2	420.164	12181.273	35.383	9041.245	384.781	12470.01805	0.725038646
Late morula	rep2	381.809	11740.221	51.442	7256.6	330.367	12438.37315	0.583404269
Late morula	rep2	321.438	23672.159	79.78	11225.696	241.658	27781.18423	0.404075503
Late morula	rep2	268.326	21323.243	69.042	15523.733	199.284	23332.48493	0.665327034
Late morula	rep2	458.789	24453.847	91.101	12593.253	367.688	27392.51232	0.459733406
Late morula	rep2	637.178	11464.788	68.686	7083.177	568.492	11994.18038	0.590551149
Late blastula	rep2	233.525	7077.921	57.98	5537.961	175.545	7586.547738	0.729971153
Late blastula	rep2	222.119	6236.983	48.588	5142.245	173.531	6543.50535	0.785854787
Late blastula	rep2	173.445	7613.059	72.316	6160.276	101.129	8651.92476	0.712012202
Late blastula	rep2	171.452	7626.371	41.662	6282.889	129.79	8057.622615	0.779744759
Late blastula	rep2	199.898	5964.23	63.269	5229.436	136.629	6304.492181	0.829477752
Late blastula	rep2	222.56	7233.815	69.807	5620.308	152.753	7971.175858	0.705078912
Late blastula	rep2	152.538	8175.525	54.264	6115.623	98.274	9312.942039	0.656680024
Late blastula	rep2	261.088	6481.817	76.517	5111.093	184.571	7050.073597	0.724970162
Late blastula	rep2	170.666	6914.803	71.778	5607.602	98.888	7863.636765	0.71310542
Late blastula	rep2	272.871	7169.498	95.032	5076.523	177.839	8287.923093	0.612520524
Late blastula	rep2	301.468	6307.362	78.111	5290.49	223.357	6662.976056	0.794013059
Late blastula	rep2	300.984	9580.075	75.02	6873.551	225.964	10478.64039	0.655958287
Late blastula	rep2	187.609	6638.139	45.68	6366.727	141.929	6725.493242	0.946655772
Late blastula	rep2	230.175	7606.996	53.478	6089.388	176.697	8066.305669	0.754916594
Late blastula	rep2	269.996	7993.854	49.126	6485.9	220.87	8329.253775	0.778689205
Late blastula	rep2	276.814	8515.007	60.77	6355.404	216.044	9122.471564	0.696675671
Late blastula	rep2	155.996	7429.579	48.696	6314.924	107.3	7935.443305	0.795787174
Late blastula	rep2	233.407	8078.302	53.887	6410.654	179.52	8578.884374	0.747259634
Late blastula	rep2	272.882	8263.294	81.655	7327.172	191.227	8663.023337	0.845798483
Late blastula	rep2	256.93	8809.805	48.286	7126.248	208.644	9199.426716	0.774640444
Late blastula	rep2	185.347	10896.078	37.289	7703.24	148.058	11700.20703	0.658384931
Late blastula	rep2	186.144	9536.087	35.232	6973.729	150.912	10134.29653	0.688131532
Late blastula	rep2	142.349	8682.89	49.773	7734.355	92.576	9192.864859	0.841343272
Late blastula	rep2	157.019	7798.766	43.989	5841.099	113.03	8560.650576	0.682319521
Late blastula	rep2	214.396	7121.948	71.53	5541.899	142.866	7913.045287	0.700349714
Late blastula	rep2	240.462	10083.294	61.47	7687.812	178.992	10905.95802	0.704918539
Late blastula	rep2	175.211	10489.914	53.93	8294.388	121.281	11466.19814	0.723377348
Late blastula	rep2	189.623	9081.664	56.375	7220.043	133.248	9869.284706	0.731567
Late blastula	rep2	267.087	10312.907	73.016	8563.456	194.071	10971.10897	0.780546071
Late blastula	rep2	206.921	8691.463	69.656	6942.217	137.265	9579.129043	0.724723194
Late blastula	rep2	137.071	10483.363	57.14	9518.455	79.931	11173.14347	0.85190484
Late blastula	rep2	205.381	8952.082	51.151	6837.576	154.23	9653.366422	0.708310003
Late blastula	rep2	183.042	8855.827	55.75	6727.287	127.292	9788.062372	0.687295069
Late blastula	rep2	155.22	12778.916	41.77	11243.744	113.45	13344.13534	0.842598168
Late blastula	rep2	178.561	5398.981	86.006	4314.727	92.555	6406.515434	0.673490456
Late blastula	rep2	143.469	5268.976	44.613	3996.582	98.856	5843.198238	0.68397166
Late blastula	rep2	105.986	5311.754	41.167	4030.356	64.819	6125.578827	0.657955128
Late blastula	rep2	95.011	5066.811	38.151	4109.25	56.86	5709.299739	0.719746762
Late blastula	rep2	153.809	4908.502	62.913	4150.823	90.896	5432.923965	0.764012717
Late blastula	rep2	102.776	4538.876	36.04	3827.058	66.736	4923.285025	0.777338298
Late blastula	rep2	187.932	5028.605	67.028	4022.589	120.904	5586.330472	0.720077163
Late blastula	rep2	170.127	4526.772	53.144	3427.786	116.983	5026.028405	0.68200689
Late blastula	rep2	204.691	4972.506	51.69	4414.171	153.001	5161.134415	0.855271466
Late blastula	rep2	164.149	5262.453	49.988	3753.244	114.161	5923.294614	0.633641283
Late blastula	rep2	187.878	5940.837	61.987	4403.823	125.891	6697.641591	0.657518462
Late blastula	rep2	176.105	6185.417	55.977	4899.034	120.128	6784.843122	0.722055604
Late blastula	rep2	141.175	6337.832	50.139	5439.647	91.036	6832.516495	0.796141071
Late blastula	rep2	157.396	6249.42	58.002	5523.921	99.394	6672.789549	0.827827846
Late blastula	rep2	172.906	7722.559	36.298	5375.231	136.608	8346.265604	0.64402827
Late blastula	rep2	171.011	6308.81	45.809	5643.489	125.202	6552.238138	0.861307065
Late blastula	rep2	191.389	5495.497	66.651	4580.421	124.738	5984.447684	0.765387424
Late blastula	rep2	130.899	5350.106	41.231	4139.819	89.668	5906.618282	0.700878032
Late blastula	rep2	171.958	5198.517	51.474	4204.908	120.484	5623.013445	0.747803298
Late blastula	rep2	151.967	4797.014	62.698	4327.83	89.269	5126.544951	0.844200147
Late blastula	rep2	165.851	5643.627	52.045	4576.12	113.806	6131.812173	0.746291613
Late blastula	rep2	174.382	7919.082	73.706	6429.801	100.676	9009.400898	0.713676866
Late blastula	rep2	246.763	7920.063	51.108	5769.035	195.655	8481.94355	0.680154845
Late blastula	rep2	148.564	6783.114	40.025	5211.865	108.539	7362.530074	0.707890487
Late blastula	rep2	125.869	3700.116	38.215	2940.927	87.654	4031.103834	0.729558732
Late blastula	rep2	177.398	4066.593	63.032	3116.69	114.366	4590.12522	0.678998905
Late blastula	rep2	142.22	3783.202	58.131	2991.102	84.089	4330.783314	0.690660738
Late blastula	rep2	220.966	4917.014	48.469	3457.263	172.497	5327.181546	0.648985391
Late blastula	rep2	162.588	3953.953	44.129	2865.986	118.459	4359.248467	0.657449563
Late blastula	rep2	174.737	4471.021	67.362	3614.47	107.375	5008.380613	0.721684368
Late blastula	rep2	175.373	4127.42	43.105	3035.292	132.268	4483.335092	0.677016537
Late blastula	rep2	188.201	5111.635	53.262	3689.261	134.939	5673.062638	0.650312051
Late blastula	rep2	132.623	4504.115	39.896	3359.911	92.727	4996.411341	0.672464849
Late blastula	rep2	134.745	4252.005	42.987	3353.321	91.758	4673.022558	0.717591443
Late blastula	rep2	184.883	5438.575	63.301	3964.885	121.582	6205.843598	0.638895412
Late blastula	rep2	152.581	3689.675	40.1	3168.214	112.481	3875.578273	0.817481619
Late blastula	rep2	182.051	3644.927	38.377	2683.44	143.674	3901.751384	0.687752687
Late blastula	rep2	179.681	5441.968	64.97	4512.034	114.711	5968.663888	0.755953775
Late blastula	rep2	144.837	5259.967	38.474	3979.29	106.363	5723.218007	0.695288908
Late blastula	rep2	205.198	6512.934	48.932	3958.286	156.266	7312.877916	0.541276095
Late blastula	rep2	225.253	8327.389	70.496	5798.876	154.757	9479.195073	0.611747723
Late blastula	rep2	229.141	5038.105	102.087	3915.037	127.054	5940.48228	0.659043629
Late blastula	rep2	135.94	4536.084	41.964	3699.134	93.976	4909.81527	0.753416126
Late blastula	rep2	301.824	5124.902	63.344	3581.847	238.48	5534.761426	0.647154723
Late blastula	rep2	150.89	5038.694	44.926	3733.552	105.964	5592.040509	0.667654677
Late blastula	rep2	243.79	5382.954	60.242	3842.75	183.548	5888.461929	0.652589767
Late blastula	rep2	308.028	5379.801	83.809	3408.08	224.219	6116.794588	0.557167639
Late blastula	rep2	235.141	4488.7	65.531	3442.99	169.61	4892.723477	0.703696012
Late blastula	rep2	212.92	4417.767	50.225	3446.309	162.695	4717.662375	0.730512005
Late blastula	rep2	201.223	4993.952	50.914	3609.159	150.309	5463.021389	0.660652548
Late blastula	rep2	229.4	5702.92	56.267	4685.793	173.133	6033.479078	0.776632013
Late blastula	rep2	175.384	6241.86	65.531	4719.048	109.853	7150.268447	0.659981934
Late blastula	rep2	236.929	5896.074	56.408	4773.186	180.521	6246.946565	0.764083052
Late blastula	rep2	176.525	8229.332	38.409	5931.213	138.116	8868.421263	0.66880145
Late blastula	rep2	208.429	6452.452	84.864	4747.875	123.565	7623.149386	0.622823293
Late blastula	rep2	258.137	6985.954	62.827	5613.318	195.31	7427.501294	0.755747832
Late blastula	rep2	165.259	6066.536	46.186	4580.962	119.073	6642.760003	0.689617267
Late blastula	rep2	270.437	5487.854	76.657	4120.447	193.78	6028.783499	0.683462427
Late blastula	rep2	287.024	6502.04	59.251	4516.359	227.773	7018.578769	0.64348626
Late blastula	rep2	243.779	5800.368	59.477	4171.374	184.302	6326.068623	0.659394365
Late blastula	rep2	163.88	7013.872	54.706	5116.376	109.174	7964.688277	0.642382454
Late blastula	rep2	196.85	9688.703	67.803	8456.091	129.047	10336.33364	0.818093852
Late blastula	rep2	211.552	9829.233	38.84	7245.327	172.712	10410.30964	0.695976128
Late blastula	rep2	284.246	9877.683	57.926	6947.6	226.32	10627.62992	0.653729952
Late blastula	rep2	323.247	9805.176	69.397	9437.39	253.85	9905.720593	0.952721199
Late blastula	rep2	277.374	6633.551	70	6033.775	207.374	6836.00801	0.882645982
Late blastula	rep2	235.238	7339.722	68.816	6644.971	166.422	7627.003638	0.871242668
Late blastula	rep2	244.996	8653.891	54.975	7353.301	190.021	9030.164861	0.814304181
Late blastula	rep2	272.99	7798.125	79.522	7093.121	193.468	8087.905884	0.877003405
Late blastula	rep2	165.937	8571.892	52.659	6955.495	113.278	9323.298713	0.746033696
Late blastula	rep2	177.473	10033.446	40.402	7444.44	137.071	10796.56161	0.689519522
Late blastula	rep2	137.47	10709.781	53.187	8747.843	84.283	11947.86693	0.732167763
Late blastula	rep2	208.02	7841.979	50.86	7767.798	157.16	7865.985399	0.98751747
Late blastula	rep2	157.396	9402.646	45.173	8390.33	112.223	9810.132439	0.855271838
Late blastula	rep2	147.713	9339.903	50.548	7232.373	97.165	10436.30012	0.69300163
Late blastula	rep2	245.427	7765.952	49.514	6680.643	195.913	8040.247171	0.830900202
Pre-early gastrula	rep2	105.017	11670.512	33.25	9447.022	71.767	12700.66573	0.743821009
Pre-early gastrula	rep2	82.29	10940.866	38.021	10291.086	44.269	11498.93791	0.894959698
Pre-early gastrula	rep2	79.145	9158.404	33.595	8443.004	45.55	9686.040948	0.87166718
Pre-early gastrula	rep2	101.365	10743.611	33.907	9507.793	67.458	11364.78093	0.83660152
Pre-early gastrula	rep2	102.259	9536.439	34.672	9380.201	67.587	9616.588791	0.975418748
Pre-early gastrula	rep2	81.665	9256.002	33.401	8511.538	48.264	9771.20675	0.871083605
Pre-early gastrula	rep2	110.025	10037.784	44.527	9274.678	65.498	10556.56046	0.878570064
Pre-early gastrula	rep2	90.972	10445.429	30.008	9147.821	60.964	11084.14399	0.825306943
Pre-early gastrula	rep2	136.953	10646.46	44.656	10914.014	92.297	10517.00951	1.0377488
Pre-early gastrula	rep2	95.14	11193.745	36.04	9616.32	59.1	12155.68065	0.791096795
Pre-early gastrula	rep2	91.521	9421.116	34.736	9913.914	56.785	9119.666122	1.087091772
Pre-early gastrula	rep2	70.388	9934.92	32.173	9357.92	38.215	10420.69315	0.8980132
Pre-early gastrula	rep2	84.994	11200.158	34.273	10041.56	50.721	11983.04141	0.837980915
Pre-early gastrula	rep2	115.002	12411.799	29.006	11030.123	85.996	12877.83107	0.856520243
Pre-early gastrula	rep2	93.632	10527.66	35.189	9926.839	58.443	10889.41915	0.911604087
Pre-early gastrula	rep2	79.974	12855.415	33.465	11111.612	46.509	14110.14779	0.78749083
Pre-early gastrula	rep2	73.566	9863.799	31.139	9093.776	42.427	10428.952	0.871974097
Pre-early gastrula	rep2	89.227	11958.357	28.726	10247.949	60.501	12770.46226	0.802472831
Pre-early gastrula	rep2	79.91	10822.775	28.952	9448.437	50.958	11603.61086	0.814266965
Pre-early gastrula	rep2	87.966	12095.098	30.234	10708.845	57.732	12821.07273	0.835253432
Pre-early gastrula	rep2	84.401	11663.811	32.851	10413.002	51.55	12460.90754	0.835653581
Pre-early gastrula	rep2	108.367	11481.631	34.327	10346.494	74.04	12007.91203	0.861639723
Pre-early gastrula	rep2	73.038	12580.379	23.093	11446.357	49.945	13104.71517	0.873453322
Pre-early gastrula	rep2	90.508	5219.488	32.905	4367.806	57.603	5706.000789	0.765475884
Pre-early gastrula	rep2	73.393	8084.66	34.672	6621.94	38.721	9394.425446	0.704879722
Pre-early gastrula	rep2	72.629	5288.412	38.194	4631.263	34.435	6017.296824	0.769658392
Pre-early gastrula	rep2	63.829	4697.895	31.085	4174.062	32.744	5195.187597	0.803447791
Pre-early gastrula	rep2	91.575	4640.676	37.785	3765.084	53.79	5255.739092	0.716375744
Pre-early gastrula	rep2	66.026	4272.448	31.957	4199.866	34.069	4340.530508	0.967592784
Pre-early gastrula	rep2	73.275	4288.825	35.846	3811.798	37.429	4745.676902	0.803214816
Pre-early gastrula	rep2	71.573	4723.875	26.69	4088.099	44.883	5101.943789	0.801282642
Pre-early gastrula	rep2	92.544	3676.843	31.817	3093.627	60.727	3982.410268	0.776822776
Pre-early gastrula	rep2	101.624	4160.662	31.376	3548.369	70.248	4434.140322	0.80023832
Pre-early gastrula	rep2	86.739	5363.015	27.897	4055.568	58.842	5982.875796	0.677862643
Pre-early gastrula	rep2	72.101	3824.969	27.671	2964.814	44.43	4360.673457	0.679898192
Pre-early gastrula	rep2	88.72	3955.96	33.11	3467.228	55.61	4246.949328	0.816404372
Pre-early gastrula	rep2	59.294	3683.712	26.938	3232.701	32.356	4059.201378	0.796388427
Pre-early gastrula	rep2	92.479	3013.242	35.469	2913.226	57.01	3075.467355	0.947246601
Pre-early gastrula	rep2	81.773	3622.907	28.435	2945.288	53.338	3984.152196	0.739250876
Pre-early gastrula	rep2	92.178	4062.798	36.115	3427.081	56.063	4472.317995	0.766287416
Pre-early gastrula	rep2	81.698	2869.047	30.471	2876.599	51.227	2864.554896	1.004204529
Pre-early gastrula	rep2	121.152	6681.966	47.683	6431.504	73.469	6844.521357	0.939657233
Pre-early gastrula	rep2	104.317	6202.23	36.88	6293.733	67.437	6152.188767	1.023007134
Pre-early gastrula	rep2	105.9	6697.262	46.498	6973.554	59.402	6480.989393	1.076001452
Pre-early gastrula	rep2	104.974	6938.27	46.627	6748.489	58.347	7089.930217	0.951841385
Pre-early gastrula	rep2	87.256	10063.082	34.952	7945.115	52.304	11478.40745	0.69217921
Pre-early gastrula	rep2	87.245	8169.431	38.614	7032.593	48.631	9072.103422	0.775188804
Pre-early gastrula	rep2	111.264	9261.991	63.204	8322.589	48.06	10497.40432	0.792823516
Pre-early gastrula	rep2	89.776	6518.312	35.393	6362.616	54.383	6619.640513	0.961172436
Pre-early gastrula	rep2	104.36	6548.308	38.765	6307.426	65.595	6690.663221	0.942720593
Pre-early gastrula	rep2	116.014	6827.377	45.249	6536.447	70.765	7013.405285	0.931993338
Pre-early gastrula	rep2	86.426	7488.068	42.955	6922.941	43.471	8046.486953	0.860368138
Pre-early gastrula	rep2	110.973	8209.807	42.147	7011.076	68.826	8943.874292	0.783896975
Pre-early gastrula	rep2	127.636	8398.123	37.311	7630.446	90.325	8715.231182	0.875529959
Pre-early gastrula	rep2	149.501	6862.03	40.994	6256.77	108.507	7090.697537	0.882391326
Pre-early gastrula	rep2	131.449	6497.654	39.26	5881.948	92.189	6759.861178	0.87012852
Pre-early gastrula	rep2	131.061	6026.923	42.847	6051.953	88.214	6014.765515	1.006182699
Pre-early gastrula	rep2	113.623	5717.328	42.89	5685.57	70.733	5736.584933	0.99110709
Pre-early gastrula	rep2	143.674	2890.73	39.432	2576.689	104.242	3009.52343	0.856178415
Pre-early gastrula	rep2	128.745	3007.89	50.494	2679.796	78.251	3219.603313	0.832337322
Pre-early gastrula	rep2	104.317	2918.375	32.237	2825.255	72.08	2960.021912	0.954470975
Pre-early gastrula	rep2	114.204	2498.367	32.83	2202.789	81.374	2617.616708	0.841524656
Pre-early gastrula	rep2	142.694	2941.268	38.948	2548.493	103.746	3088.722366	0.825096172
Pre-early gastrula	rep2	144.288	3299.145	43.375	2746.491	100.913	3536.689888	0.776571056
Pre-early gastrula	rep2	190.808	3309.931	51.658	2910.389	139.15	3458.25684	0.84157688
Pre-early gastrula	rep2	121.27	3194.541	52.713	2895.177	68.557	3424.719895	0.84537629
Pre-early gastrula	rep2	134.648	2938.13	63.43	2698.564	71.218	3151.498409	0.856279664
Pre-early gastrula	rep2	127.959	3771.823	50.656	2959.37	77.303	4304.216557	0.687551372
Pre-early gastrula	rep2	112.61	4027.652	44.516	3930.228	68.094	4091.342293	0.960620676
Pre-early gastrula	rep2	130.846	3438.488	64.303	3189.391	66.543	3679.199786	0.866870837
Pre-early gastrula	rep2	111.738	3730.597	29.9	3312.039	81.838	3883.519655	0.85284466
Pre-early gastrula	rep2	93.33	2788.388	37.871	2442.92	55.459	3024.295943	0.807764864
Pre-early gastrula	rep2	99.771	3596.064	35.587	2943.339	64.184	3957.969219	0.743648785
Pre-early gastrula	rep2	96.992	3645.154	31.688	3092.938	65.304	3913.110337	0.790403984
Pre-early gastrula	rep2	95.151	5759.91	38.377	4840.156	56.774	6381.627675	0.758451644
Pre-early gastrula	rep2	69.602	3650.865	29.297	3146.723	40.305	4017.317008	0.783289692
Pre-early gastrula	rep2	80.211	4162.131	28.317	3100.932	51.894	4741.195479	0.654040107
Pre-early gastrula	rep2	72.618	3319.051	37.881	3019.048	34.737	3646.206875	0.827996903
Pre-early gastrula	rep2	128.756	2995.82	46.003	2638.222	82.753	3194.611353	0.825835042
Pre-early gastrula	rep2	96.098	3398.184	40.843	2836.387	55.255	3813.449132	0.743785193
Pre-early gastrula	rep2	89.754	3501.376	37.806	2983.521	51.948	3878.25338	0.769295017
Pre-early gastrula	rep2	73.49	3806.989	34.165	3289.877	39.325	4256.248542	0.772952277
Pre-early gastrula	rep2	99.265	4083.938	34.413	3484.25	64.852	4402.155837	0.791487201
Pre-early gastrula	rep2	126.43	3793.761	39.314	3162.523	87.116	4078.628197	0.775388892
Pre-early gastrula	rep2	100.848	3910.368	27.886	2811.927	72.962	4330.191	0.649377129
Pre-early gastrula	rep2	101.204	3056.319	51.194	2697.68	50.01	3423.448873	0.788000668
Pre-early gastrula	rep2	85.737	3248.872	28.36	2681.952	57.377	3529.086218	0.759956497
Pre-early gastrula	rep2	86.577	3932.862	39.12	3311.14	47.457	4445.363099	0.744852541
Pre-early gastrula	rep2	88.72	3728.506	34.133	3127.956	54.587	4104.027152	0.762167472
Pre-early gastrula	rep2	76.958	3330.712	32.593	2852.917	44.365	3681.726819	0.774885574
Pre-early gastrula	rep2	109.907	4242.875	61.061	3747.359	48.846	4862.305506	0.770695917
Pre-early gastrula	rep2	82.699	3927.75	48.006	3469.724	34.693	4561.537685	0.760647887
Pre-early gastrula	rep2	76.635	3462.856	26.206	2996.287	50.429	3705.313856	0.808645938
Pre-early gastrula	rep2	87.449	5004.982	29.868	4734.752	57.581	5145.153752	0.920235279
Pre-early gastrula	rep2	58.357	5826.172	18.978	5474.628	39.379	5995.592301	0.913108785
Pre-early gastrula	rep2	93.966	4501.964	35.156	4580.327	58.81	4455.119422	1.028104202
Pre-early gastrula	rep2	80.631	6022.81	38.635	5562.936	41.996	6445.879625	0.863022011
Pre-early gastrula	rep2	78.1	6180.251	30.923	5044.524	47.177	6924.683372	0.728484427
Pre-early gastrula	rep2	58.12	6532.373	26.507	5826.439	31.613	7124.287483	0.817827609
Pre-early gastrula	rep2	98.748	8383.8	39.551	6786.104	59.197	9451.260758	0.718010451
Pre-early gastrula	rep2	123.898	4986.641	52.411	4556.805	71.487	5301.777103	0.85948634
Pre-early gastrula	rep2	102.109	5548.516	32.205	4989.062	69.904	5806.258276	0.859255955
Pre-early gastrula	rep2	76.474	6855.732	27.164	5380.454	49.31	7668.436352	0.70163639
Pre-early gastrula	rep2	75.612	4948.211	28.317	4070.026	47.295	5474.007905	0.743518473
Pre-early gastrula	rep2	86.092	6507.471	31.236	6027.723	54.856	6780.648201	0.888959701
Pre-early gastrula	rep2	82.516	6408.348	33.745	5562.75	48.771	6993.42324	0.795425904
Pre-early gastrula	rep2	97.563	6358.674	39.605	5722.752	57.958	6793.224723	0.842420534
Pre-early gastrula	rep2	93.104	7780.236	38.14	6215.996	54.964	8865.675808	0.701130532
Pre-early gastrula	rep2	103.886	6148.066	29.954	6093.971	73.932	6169.982919	0.987680368
Pre-early gastrula	rep2	87.676	8073.276	40.52	7540.53	47.156	8531.051637	0.8838922
Pre-early gastrula	rep2	104.198	5780.292	38.021	5441.263	66.177	5975.076013	0.910660047
Pre-early gastrula	rep2	81.558	6394.64	30.568	6174.464	50.99	6526.633331	0.946041196
Late morula	rep3	764.663	12783.871	93.901	8297.943	670.762	13411.86293	0.618701745
Late morula	rep3	693.467	13665.531	95.355	6958.347	598.112	14734.83496	0.472237865
Late morula	rep3	384.836	10708.126	90.584	6050.198	294.252	12142.04574	0.498284896
Late morula	rep3	636.51	17132.177	92.953	10213.556	543.557	18315.32169	0.557650921
Late morula	rep3	317.926	9589.649	68.385	7017.593	249.541	10294.50331	0.681683495
Late morula	rep3	601.353	9532.72	110.941	6698.002	490.412	10173.98989	0.658345651
Late morula	rep3	293.358	7735.687	79.371	5702.037	213.987	8489.998403	0.671618148
Late morula	rep3	302.319	8612.371	89.302	5726.269	213.017	9822.296409	0.582986785
Late morula	rep3	371.964	9147.222	69.031	6329.806	302.933	9789.241997	0.646608389
Late morula	rep3	483.541	4979.682	124.782	3939.145	358.759	5341.597068	0.73744705
Late morula	rep3	596.948	8100.379	138.73	5366.082	458.218	8928.214272	0.601025226
Late morula	rep3	433.488	17331.995	107.386	12446.642	326.102	18940.7509	0.657135615
Late morula	rep3	560.467	16737.013	142.715	10905.135	417.752	18729.33492	0.582248918
Late morula	rep3	554.64	15461.783	132.526	9917.375	422.114	17202.49336	0.576507997
Late morula	rep3	524.729	14280.892	96.68	9599.206	428.049	15338.30693	0.625832176
Late morula	rep3	385.977	14858.385	66.101	10435.404	319.876	15772.37501	0.661625405
Late morula	rep3	475.656	15211.226	130.253	10410.295	345.403	17021.67833	0.611590397
Late blastula	rep3	150.352	15807.407	45.475	14205.263	104.877	16502.10172	0.860815382
Late blastula	rep3	182.912	14527.479	41.899	12399.6	141.013	15159.73278	0.817929985
Late blastula	rep3	90.39	15827.398	28.22	14230.922	62.17	16552.06509	0.859767161
Late blastula	rep3	117.651	18054.233	31.268	13824.526	86.383	19585.25737	0.705863892
Late blastula	rep3	105.663	19877.745	34.812	17534.857	70.851	21028.90189	0.833845585
Late blastula	rep3	81.364	19386.174	34.79	16157.422	46.574	21797.99781	0.741234224
Late blastula	rep3	98.834	15985.509	45.066	13536.488	53.768	18038.17193	0.75043569
Late blastula	rep3	134.82	14579.195	57.086	12688.691	77.734	15967.53616	0.794655536
Late blastula	rep3	111.35	16326.403	52.239	15273.78	59.111	17256.65241	0.885095187
Late blastula	rep3	147.411	15974.506	45.701	14011.082	101.71	16856.72447	0.831186511
Late blastula	rep3	89.517	14356.634	28.586	13206.527	60.931	14896.21088	0.886569552
Late blastula	rep3	127.539	15582.643	53.801	13811.106	73.738	16875.19856	0.818426281
Late blastula	rep3	86.071	12231.407	37.935	11094.825	48.136	13127.1241	0.845183219
Late blastula	rep3	154.768	14599.341	30.956	12575.185	123.812	15105.42905	0.832494394
Late blastula	rep3	102.755	14731.818	31.968	13942.421	70.787	15088.31627	0.924054132
Late blastula	rep3	153.669	7724.077	55.406	7323.774	98.263	7949.789506	0.921253826
Late blastula	rep3	124.372	9728.766	34.392	8923.802	89.98	10036.43795	0.889140355
Late blastula	rep3	132.806	7932.549	38.506	7698.357	94.3	8028.177814	0.958917102
Late blastula	rep3	137.319	8557.019	43.17	8169.549	94.149	8734.685039	0.935299781
Late blastula	rep3	149.178	7678.133	41.274	6680.49	107.904	8059.738104	0.828871846
Late blastula	rep3	148.736	8410.225	42.179	7274.056	106.557	8859.960562	0.821003203
Late blastula	rep3	226.406	8789.829	60.199	8085.678	166.207	9044.867513	0.893952066
Late blastula	rep3	201.826	8261.558	57.819	7388.73	144.007	8611.999591	0.857957542
Late blastula	rep3	203.043	8039.013	56.267	7113.429	146.776	8393.838277	0.847458429
Late blastula	rep3	113.375	8969.645	31.063	8157.301	82.312	9276.20834	0.879378804
Late blastula	rep3	179.627	8295.453	48.674	7261.104	130.953	8679.910807	0.836541315
Late blastula	rep3	140.82	9575.525	43.213	8165.478	97.607	10199.7872	0.80055376
Late blastula	rep3	140.561	8974.319	42.028	8070.711	98.533	9359.741519	0.862279261
Late blastula	rep3	78.445	8110.514	35.178	7642.502	43.267	8491.028622	0.900067865
Late blastula	rep3	113.924	8322.817	36.363	7368.92	77.561	8770.03347	0.840238527
Late blastula	rep3	105.728	8865.322	38.614	7355.327	67.114	9734.096726	0.755625017
Late blastula	rep3	205.391	8582.966	47.683	8741.258	157.708	8535.106428	1.024153369
