# Supplementary material for: Cell cycle length governs heterochromatin reprogramming during early development in non-mammalian vertebrates
Source: EMBO Rep. 2024 Jun 28;25(8):11. doi: 10.1038/s44319-024-00188-5 (PMC11315934; doi:10.1038/s44319-024-00188-5)
Supplement: Supplementary file 7 — Source data Fig. 4 [file 44319_2024_188_MOESM7_ESM.zip › Figure 4/4C/README.txt]

Cyt_Area = Cell_Area - Nuc_Area
Cyt_Mean = (Cell_Area x Cell_Mean - Nuc_Area x Nuc_Mean) / Cyt_Area
N/C ratio = Nuc_Mean / Cyt_Mean
