# Supplementary material for: Cell cycle length governs heterochromatin reprogramming during early development in non-mammalian vertebrates
Source: EMBO Rep. 2024 Jun 28;25(8):11. doi: 10.1038/s44319-024-00188-5 (PMC11315934; doi:10.1038/s44319-024-00188-5)
Supplement: Supplementary file 7 — Source data Fig. 4 [file 44319_2024_188_MOESM7_ESM.zip › Figure 4/4D/NCratio.csv]

Stage	Rep	Cell_Area	Cell_Mean	Nuc_Area	Nuc_Mean	Cyt_Area	Cyt_Mean	N/C ratio
Control	rep1	284.935	11564.446	84.261	6617.165	200.674	13641.75967	0.485066821
Control	rep1	334.557	4599.917	110.661	3720.338	223.896	5034.6505	0.738946626
Control	rep1	429.277	7542.079	81.967	5755.131	347.31	7963.808195	0.722660674
Control	rep1	315.664	18298.2	62.967	9900.525	252.697	20390.73138	0.485540455
Control	rep1	335.623	7825.274	76.441	5678.215	259.182	8458.509861	0.671302049
Control	rep1	403.437	10122.38	99.556	6906.905	303.881	11175.81812	0.618022316
Control	rep1	428.576	17383.782	73.059	9362.644	355.517	19032.13165	0.4919388
Control	rep1	361.969	16730.166	86.297	10447.624	275.672	18696.86747	0.558790076
Control	rep1	454.793	17969.188	87.816	11031.212	366.977	19629.41548	0.561973535
Control	rep1	311.464	21068.394	52.745	13553.434	258.719	22600.46766	0.59969706
Control	rep1	415.285	25963.128	105.825	13279.545	309.46	30300.49041	0.438261719
Control	rep1	419.712	24816.452	110.79	14581.884	308.922	28486.91829	0.511880009
Control	rep1	379.569	24632.077	109.218	13483.14	270.351	29136.09068	0.462764211
Control	rep1	337.799	15227.741	52.584	11435.084	285.215	15926.97868	0.717969442
Control	rep1	367.16	34873.684	66.08	21425.814	301.08	37825.17613	0.566443205
Control	rep1	291.204	11465.234	82.366	6421.269	208.838	13454.58087	0.477255224
Control	rep1	358.888	10142.951	107.322	5763.616	251.566	12011.24398	0.479851713
Control	rep1	355.625	11400.943	85.338	6129.321	270.287	13065.35778	0.469127681
Control	rep1	261.454	11063.51	95.862	7129.518	165.592	13340.91677	0.5344099
Control	rep1	394.056	7965.97	103.66	5456.911	290.396	8861.605807	0.615792568
Control	rep1	308.9	9151.402	111.738	5417.564	197.162	11267.4872	0.480813859
Control	rep1	267.486	5731.266	43.105	4255.471	224.381	6014.775493	0.707502883
Control	rep1	379.612	4434.861	124.437	3322.685	255.175	4977.217598	0.66757881
Control	rep1	408.575	6605.476	53.758	3842.446	354.817	7024.100155	0.547037473
Control	rep1	373.117	6492.975	57.657	4289.183	315.46	6895.764689	0.622002518
Control	rep1	444.657	15209.934	99.868	7994.567	344.789	17299.86225	0.462117379
Control	rep1	582.547	17400.02	105.071	8561.258	477.476	19345.03412	0.442555849
Control	rep1	349.948	12926.993	70.938	9388.359	279.01	13826.68698	0.679002787
Control	rep1	469.237	16318.947	100.245	10386.584	368.992	17930.60722	0.579265603
Control	rep1	647.625	18571.348	117.662	10424.133	529.963	20380.18675	0.511483684
Control	rep1	557.817	9184.857	137.319	7090.227	420.498	9868.885216	0.718442544
Control	rep1	547.197	21479.584	99.922	12517.269	447.275	23481.7805	0.533063027
Control	rep2	219.695	9575.519	57.894	6371.116	161.801	10722.08612	0.594204889
Control	rep2	171.549	8910.956	70.798	6554.068	100.751	10567.14757	0.620230574
Control	rep2	449.612	13259.95	100.461	7065.972	349.151	15042.13944	0.469745147
Control	rep2	278.709	8076.085	104.888	5882.677	173.821	9399.643018	0.62584047
Control	rep2	386.904	14252.079	98.716	7909.264	288.188	16424.74867	0.481545512
Control	rep2	381.884	9092.266	127.227	6572.465	254.657	10351.16217	0.634949476
Control	rep2	400.292	13830.358	86.954	8026.586	313.338	15440.95483	0.519824459
Control	rep2	313.446	14595.279	87.902	10717.733	225.544	16106.48767	0.66542956
Control	rep2	431.075	18522.417	118.47	12399.725	312.605	20842.77439	0.594917201
Control	rep2	471.359	17506.301	116.628	10084.803	354.731	19946.33153	0.505596881
Control	rep2	434.328	14082.262	76.668	9080.199	357.66	15154.50426	0.599174928
Control	rep2	245.481	25333.453	27.951	18086.478	217.53	26264.63582	0.68862474
Control	rep2	254.55	14021.637	38.915	8295.985	215.635	15054.9282	0.551047796
Control	rep2	317.592	15307.315	43.827	9814.203	273.765	16186.70652	0.606312531
Control	rep2	356.239	11457.145	108.237	7855.153	248.002	13029.18397	0.6028891
Control	rep2	395.531	22405.009	49.589	13347.412	345.942	23703.36878	0.5631019
Control	rep2	376.617	21859.734	116.574	12578.245	260.043	26020.50856	0.483397354
Control	rep2	411.074	15019.661	76.355	11120.146	334.719	15909.20557	0.698975568
Control	rep2	354.246	17253.901	58.583	11807.148	295.663	18333.12678	0.644033511
Control	rep2	479.943	14007.507	147.594	8448.369	332.349	16476.28354	0.512759384
Control	rep2	361.463	20465.528	68.87	13898.736	292.593	22011.20737	0.631439056
Control	rep2	520.528	15692.929	48.254	10254.006	472.274	16248.64409	0.63106841
Control	rep2	624.296	15068.612	130.91	9125.941	493.386	16645.3796	0.548256707
Control	rep2	297.935	18260.276	56.343	13633.278	241.592	19339.36367	0.704949668
Control	rep2	518.535	19876.345	93.966	9806.605	424.569	22104.98908	0.443637631
Control	rep2	245.233	20264.476	43.138	14791.687	202.095	21432.66508	0.690146883
Control	rep2	345.306	18978.908	122.39	11899.348	222.916	22865.87595	0.520397645
Control	rep2	311.701	17193.296	100.902	10961.845	210.799	20176.07044	0.543309215
Control	rep2	311.065	11593.818	137.556	8046.89	173.509	14405.78296	0.55858748
Control	rep2	328.32	17241.258	86.254	11807.369	242.066	19177.48474	0.615689135
Control	rep2	309.45	17965.078	77.152	11224.298	232.298	20203.86033	0.555552148
Control	rep2	299.131	17534.783	106.137	13106.83	192.994	19969.9346	0.656328138
Control	rep2	290.245	17001.681	85.069	11301.865	205.176	19364.9089	0.583626035
Control	rep2	394.163	20232.3	100.159	13674.352	294.004	22466.41081	0.608657614
Control	rep2	281.736	18068.996	64.281	13693.921	217.455	19362.29437	0.707246814
Control	rep2	313.219	27619.476	67.943	17384.67	245.276	30454.58186	0.570839228
Control	rep2	268.897	21988.851	104.403	13811.499	164.494	27178.94961	0.508168976
Chk1	rep1	535.855	11348.272	187.889	8624.163	347.966	12819.19191	0.672754029
Chk1	rep1	913.937	10474.719	317.754	7438.889	596.183	12092.75763	0.61515241
Chk1	rep1	524.244	10926.584	155.403	8112.276	368.841	12112.33045	0.669753524
Chk1	rep1	383.328	10732.535	69.117	11109.576	314.211	10649.59728	1.043192123
Chk1	rep1	682.437	16530.019	123.661	10312.316	558.776	17906.03975	0.575912717
Chk1	rep1	439.401	15578.745	132.569	10113.345	306.832	17940.11087	0.563728121
Chk1	rep1	291.484	12201.698	105.297	8524.617	186.187	14281.25027	0.596909713
Chk1	rep1	361.29	11935.231	84.703	8077.649	276.587	13116.59082	0.615834489
Chk1	rep1	396.996	14344.176	77.174	10630.312	319.822	15240.34243	0.697511362
Chk1	rep1	396.716	16717.811	80.621	11537.803	316.095	18038.98794	0.639603676
Chk1	rep1	441.922	10371.7	120.473	6855.379	321.449	11689.55054	0.5864536
Chk1	rep1	457.787	7412.527	108.808	5295.29	348.979	8072.659339	0.655953606
Chk1	rep1	391.654	10369.567	99.567	7315.204	292.087	11410.74227	0.641080469
Chk1	rep1	316.709	9516.848	70.216	7554.465	246.493	10075.85245	0.749759391
Chk1	rep1	466.706	8665.007	128.745	5157.377	337.961	10001.22575	0.515674491
Chk1	rep1	448.697	6338.818	202.332	4330.041	246.365	7988.56479	0.542029903
Chk1	rep1	469.991	6830.673	152.829	4522.792	317.162	7942.758134	0.569423357
Chk1	rep1	330.981	6765.854	112.783	4696.242	218.198	7835.602807	0.599346613
Chk1	rep1	324.001	6524.876	54.587	5696.935	269.414	6692.62829	0.851225371
Chk1	rep1	535.004	6366.228	172.788	4590.903	362.216	7213.111782	0.63646636
Chk1	rep1	331.325	6068.211	124.135	4646.84	207.19	6919.805619	0.671527534
Chk1	rep1	501.56	6758.683	129.079	4815.652	372.481	7432.018012	0.647960217
Chk1	rep1	410.007	6011.022	96.497	4639.292	313.51	6433.234465	0.721144554
Chk1	rep1	346.276	6781.472	88.903	5630.839	257.373	7178.929098	0.784356402
Chk1	rep2	881.581	3698.321	261.519	2718.872	620.062	4111.416018	0.661298197
Chk1	rep2	490.014	3094.68	116.434	2510.025	373.58	3276.899927	0.765975482
Chk1	rep2	498.76	3055.38	81.138	2551.349	417.622	3153.306037	0.809102881
Chk1	rep2	761.679	3090.422	227.45	2449.223	534.229	3363.414879	0.728195328
Chk1	rep2	338.65	7108.655	97.251	5380.426	241.399	7804.896486	0.689365453
Chk1	rep2	292.927	7645.026	104.683	5810.711	188.244	8665.093557	0.670588374
Chk1	rep2	504.619	10273.41	210.938	7056.853	293.681	12583.71983	0.560792285
Chk1	rep2	301.318	8398.773	91.359	6162.858	209.959	9371.681799	0.657604273
Chk1	rep2	318.508	10030.75	131.298	6537.581	187.21	12480.65173	0.523817277
Chk1	rep2	340.621	16868.022	132.483	12311.868	208.138	19768.08326	0.622815467
Chk1	rep2	433.326	15669.657	158.527	13494.227	274.799	16924.6266	0.797313129
Chk1	rep2	375.185	17318.12	91.144	11242.827	284.041	19267.57978	0.583510079
Chk1	rep2	410.46	8326.119	195.816	7515.858	214.644	9065.306063	0.829079344
Chk1	rep2	353.901	8844.841	197.195	6395.18	156.706	11927.43452	0.536173977
Chk1	rep2	438.356	6902.133	226.761	5204.189	211.595	8721.776561	0.596689099
Chk1	rep2	322.095	8332.845	139.43	6593.623	182.665	9660.410343	0.682540675
Chk1	rep2	381.917	3499.759	69.516	2604.081	312.401	3699.066787	0.703983234
Chk1	rep2	210.26	3283.971	75.472	2396.709	134.788	3780.776633	0.633919756
Chk1	rep2	270.351	4151.982	135.994	2859.51	134.357	5460.201424	0.52370046
Chk1	rep2	313.273	3283.915	92.286	2365.03	220.987	3667.64898	0.644835428
Chk1	rep2	357.467	3455.826	76.678	2473.146	280.789	3724.176744	0.664078579
Chk1	rep2	291.979	3153.533	109.605	2323.816	182.374	3652.184846	0.636281048
Chk1	rep2	354.558	3314.521	84.832	2284.189	269.726	3638.572535	0.627770638
Chk1	rep2	273.388	3070.162	115.249	2600.667	158.139	3412.321931	0.762139989
Chk1	rep2	219.006	3619.821	71.918	3015.251	147.088	3915.422716	0.770095905
Chk1	rep2	196.118	3902.712	52.207	3174.779	143.911	4166.786311	0.761925082
Chk1	rep2	349.41	4031.049	101.441	3308.097	247.969	4326.799573	0.764559796
Chk1	rep2	308.997	3733.366	114.991	3048.617	194.006	4139.229593	0.736517975
Chk1	rep2	316.483	4140.987	114.463	3202.814	202.02	4672.548707	0.685453315
Chk1	rep2	306.692	4265.304	94.235	3400.94	212.457	4648.691422	0.731590827
Chk1	rep2	244.113	11036.972	69.354	7571.112	174.759	12412.41621	0.609962788
