# Supplementary material for: Cell cycle length governs heterochromatin reprogramming during early development in non-mammalian vertebrates
Source: EMBO Rep. 2024 Jun 28;25(8):11. doi: 10.1038/s44319-024-00188-5 (PMC11315934; doi:10.1038/s44319-024-00188-5)
Supplement: Supplementary file 8 — Source data Fig. 5 [file 44319_2024_188_MOESM8_ESM.zip]

Archive with 41 entries (32 files):
- Figure 5/
- Figure 5/5I/
- Figure 5/5G/
- Figure 5/5F/
- Figure 5/5H/
- Figure 5/.DS_Store
- __MACOSX/Figure 5/._.DS_Store
- Figure 5/5C/
- Figure 5/5D/
- Figure 5/5E/
- Figure 5/5B/
- Figure 5/5I/Intensity.csv
- __MACOSX/Figure 5/5I/._Intensity.csv
- Figure 5/5G/StageTable.csv
- __MACOSX/Figure 5/5G/._StageTable.csv
- Figure 5/5F/Intensity.csv
- __MACOSX/Figure 5/5F/._Intensity.csv
- Figure 5/5H/CHX_gH2AX_H3K9me3_DAPI.czi
- __MACOSX/Figure 5/5H/._CHX_gH2AX_H3K9me3_DAPI.czi
- Figure 5/5H/DMSO_gH2AX_H3K9me3_DAPI.czi
- __MACOSX/Figure 5/5H/._DMSO_gH2AX_H3K9me3_DAPI.czi
- Figure 5/5H/README.txt
- __MACOSX/Figure 5/5H/._README.txt
- Figure 5/5C/Intensity.csv
- __MACOSX/Figure 5/5C/._Intensity.csv
- Figure 5/5D/Control_4hpf.tif
- Figure 5/5D/Ama_5.2hpf.tif
- Figure 5/5D/Control_5.2hpf.tif
- Figure 5/5D/Ama_4hpf.tif
- Figure 5/5E/Amanitin_H3K9me3_DAPI.czi
- __MACOSX/Figure 5/5E/._Amanitin_H3K9me3_DAPI.czi
- Figure 5/5E/Control_H3K9me3_DAPI.czi
- __MACOSX/Figure 5/5E/._Control_H3K9me3_DAPI.czi
- Figure 5/5E/README.txt
- __MACOSX/Figure 5/5E/._README.txt
- Figure 5/5B/64cell_K9me3_DAPI.czi
- __MACOSX/Figure 5/5B/._64cell_K9me3_DAPI.czi
- Figure 5/5B/Sphere_K9me3_DAPI.czi
- __MACOSX/Figure 5/5B/._Sphere_K9me3_DAPI.czi
- Figure 5/5B/README.txt
- __MACOSX/Figure 5/5B/._README.txt
