# Supplementary material for: Cell cycle length governs heterochromatin reprogramming during early development in non-mammalian vertebrates
Source: EMBO Rep. 2024 Jun 28;25(8):11. doi: 10.1038/s44319-024-00188-5 (PMC11315934; doi:10.1038/s44319-024-00188-5)
Supplement: Supplementary file 8 — Source data Fig. 5 [file 44319_2024_188_MOESM8_ESM.zip › Figure 5/5I/Intensity.csv]

mod	condition	rep	back	nuc	nuc/back
gH2AX	DMSO	rep1	7742.95	7287.514	0.941180558
K9me3	DMSO	rep1	1458.914	5936.288	4.068977335
gH2AX	DMSO	rep1	13289.02	11494.671	0.86497507
K9me3	DMSO	rep1	3434.308	12517.255	3.644767738
gH2AX	DMSO	rep1	12649.695	16861.347	1.332944945
K9me3	DMSO	rep1	2019.682	7847.046	3.885287882
gH2AX	DMSO	rep1	15088.886	15114.493	1.001697077
K9me3	DMSO	rep1	1570.137	6927.737	4.412186325
gH2AX	DMSO	rep1	14429.086	15806.239	1.095442844
K9me3	DMSO	rep1	1787.269	6583.791	3.68371577
gH2AX	DMSO	rep1	15427.802	19318.745	1.252203327
K9me3	DMSO	rep1	2886.773	10416.351	3.608302766
gH2AX	DMSO	rep1	12987.483	13082.471	1.007313811
K9me3	DMSO	rep1	2619.116	7230.854	2.760799445
gH2AX	CHX	rep1	13925.689	12897.938	0.926197476
K9me3	CHX	rep1	2311.862	53302.723	23.05618718
gH2AX	CHX	rep1	14266.823	12956.42	0.908150329
K9me3	CHX	rep1	1920.891	31762.991	16.53555095
gH2AX	CHX	rep1	7279.269	6874.357	0.944374634
K9me3	CHX	rep1	1920.018	49613.168	25.83994942
gH2AX	CHX	rep1	13605.36	9661.077	0.710093448
K9me3	CHX	rep1	1247.625	30196.159	24.20291273
gH2AX	CHX	rep1	7211.853	10454.83	1.449673198
K9me3	CHX	rep1	1190.276	13781.58	11.57847424
gH2AX	CHX	rep1	7679.366	6706.772	0.873349701
K9me3	CHX	rep1	957.851	20511.912	21.41451228
gH2AX	CHX	rep1	8436.942	8329.384	0.987251542
K9me3	CHX	rep1	1211.651	19957.014	16.47092603
gH2AX	CHX	rep1	11235.951	10128.593	0.901445102
K9me3	CHX	rep1	1234.757	18503.444	14.98549431
gH2AX	CHX	rep1	7888.22	7809.467	0.990016379
K9me3	CHX	rep1	763.794	14385.158	18.83381907
gH2AX	CHX	rep1	11967.572	12842.153	1.073079234
K9me3	CHX	rep1	1447.854	36999.883	25.55498206
gH2AX	CHX	rep1	8304.629	8382.624	1.00939175
K9me3	CHX	rep1	978.331	9619.697	9.832763145
gH2AX	CHX	rep1	12687.62	15740.06	1.240584128
K9me3	CHX	rep1	2361.63	15788.6	6.685467241
gH2AX	CHX	rep1	14595.706	15001.004	1.027768304
K9me3	CHX	rep1	2174.137	15129.499	6.958852639
gH2AX	CHX	rep1	14855.787	10304.184	0.693614145
K9me3	CHX	rep1	1870.062	36868.578	19.71516345
gH2AX	CHX	rep1	7759.218	7439.779	0.958831032
K9me3	CHX	rep1	1990.419	52651.633	26.45253738
gH2AX	CHX	rep1	15929.033	9624.886	0.604235423
K9me3	CHX	rep1	1375.475	8111.049	5.896907614
gH2AX	CHX	rep1	14148.654	14591.183	1.031277109
K9me3	CHX	rep1	1922.119	12929.742	6.726816602
gH2AX	CHX	rep2	9750.54	9963.32	1.021822381
K9me3	CHX	rep2	2678.564	33511.34	12.51093496
gH2AX	CHX	rep2	10337.132	14761.789	1.428035262
K9me3	CHX	rep2	1461.845	16594.076	11.35146065
gH2AX	CHX	rep2	8730.299	15540.236	1.780034796
K9me3	CHX	rep2	1572.42	39638.98	25.20890093
gH2AX	CHX	rep2	10986.649	7572.386	0.689235271
K9me3	CHX	rep2	1752.633	7714.063	4.401413759
gH2AX	CHX	rep2	18017.375	17571.881	0.975274201
K9me3	CHX	rep2	2790.992	19166.454	6.867255083
gH2AX	CHX	rep2	17711.646	15662.62	0.884311938
K9me3	CHX	rep2	3001.953	26073.897	8.685644645
gH2AX	CHX	rep2	9856.543	10377.28	1.052831606
K9me3	CHX	rep2	1242.734	17077.254	13.74168084
gH2AX	CHX	rep2	10557.101	11550.92928	1.09413837
K9me3	CHX	rep2	1481.536	7544.823103	5.092568188
gH2AX	CHX	rep2	10979.584	10500.17485	0.95633631
K9me3	CHX	rep2	1194.332	12163.80161	10.18460663
gH2AX	DMSO	rep2	12630.435	15627.37	1.237278843
K9me3	DMSO	rep2	3133.293	10035.879	3.202981336
gH2AX	DMSO	rep2	12639.778	14762.007	1.167900813
K9me3	DMSO	rep2	1964.786	8221.99	4.184674565
gH2AX	DMSO	rep2	13541.176	12276.40287	0.906597984
K9me3	DMSO	rep2	2453.137	7659.49886	3.122328211
gH2AX	DMSO	rep2	12018.919	14293.121	1.189218515
K9me3	DMSO	rep2	2175.952	11534.623	5.300954709
gH2AX	DMSO	rep2	8961.28	8389.763	0.936223731
K9me3	DMSO	rep2	2651.153	11414.003	4.305297733
gH2AX	DMSO	rep2	12879.859	15664.00788	1.216162993
K9me3	DMSO	rep2	2250.349	9602.652813	4.267183807
gH2AX	DMSO	rep2	12558.411	9157.666	0.729205789
K9me3	DMSO	rep2	1609.583	12998.516	8.07570408
gH2AX	DMSO	rep2	13513.062	14661.957	1.085021071
K9me3	DMSO	rep2	1692.267	9316.639	5.505419062
gH2AX	DMSO	rep2	11888.386	14834.07132	1.247778405
K9me3	DMSO	rep2	1929.122	9295.06652	4.818288589
gH2AX	DMSO	rep2	15892.745	14211.65	0.89422249
K9me3	DMSO	rep2	2861.016	16726.285	5.84627454
