# Supplementary material for: Cell cycle length governs heterochromatin reprogramming during early development in non-mammalian vertebrates
Source: EMBO Rep. 2024 Jun 28;25(8):11. doi: 10.1038/s44319-024-00188-5 (PMC11315934; doi:10.1038/s44319-024-00188-5)
Supplement: Supplementary file 8 — Source data Fig. 5 [file 44319_2024_188_MOESM8_ESM.zip › Figure 5/5G/StageTable.csv]

Condition	Time	16-cell	32-cell	64-cell	128-cell	256-512-cell	Dead
DMSO	2hpf	0	0	50	0	0	0
DMSO	2.75hpf	0	0	0	0	26	0
CHX	2hpf	37	22	0	0	0	0
CHX	2.75hpf	3	9	44	1	0	1
