# Supplementary material for: Cell cycle length governs heterochromatin reprogramming during early development in non-mammalian vertebrates
Source: EMBO Rep. 2024 Jun 28;25(8):11. doi: 10.1038/s44319-024-00188-5 (PMC11315934; doi:10.1038/s44319-024-00188-5)
Supplement: Supplementary file 8 — Source data Fig. 5 [file 44319_2024_188_MOESM8_ESM.zip › Figure 5/5F/Intensity.csv]

condition	rep	back	nuc	nuc/back
Amanitin	rep1	1252.759	15961.032	12.74070432
Amanitin	rep1	905.435	9292.422	10.2629366
Amanitin	rep1	1172.056	17979.77	15.3403677
Amanitin	rep1	813.003	7572.305	9.313993921
Amanitin	rep1	851.055	11227.141	13.19202754
Amanitin	rep1	1087.726	13012.236	11.96278842
Amanitin	rep2	942.813	11949.257	12.67404777
Amanitin	rep2	1414.522	15549.726	10.99291916
Amanitin	rep2	875.148	13126.509	14.99918757
Amanitin	rep2	1464.452	19047.773	13.00675816
Amanitin	rep2	763.417	4550.017	5.960067696
Amanitin	rep2	1210.439	18866.929	15.58684824
Amanitin	rep2	694.218	5622.766	8.0994241
NoInje	rep1	1335.432	17038.479	12.75877694
NoInje	rep1	1423.401	24507.222	17.21737023
NoInje	rep1	1058.973	11576.34	10.93166681
NoInje	rep1	1265.06	17129.704	13.54062574
NoInje	rep1	1223.345	19856.944	16.23167953
NoInje	rep1	843.396	12462.737	14.77685097
NoInje	rep2	1120.838	11765.847	10.49736626
NoInje	rep2	979.884	14003.851	14.29133551
NoInje	rep2	412.784	701.457	1.699331854
NoInje	rep2	1356.801	20430.789	15.05805862
NoInje	rep2	1965.766	22084.095	11.2343458
