# Supplementary material for: Cell cycle length governs heterochromatin reprogramming during early development in non-mammalian vertebrates
Source: EMBO Rep. 2024 Jun 28;25(8):11. doi: 10.1038/s44319-024-00188-5 (PMC11315934; doi:10.1038/s44319-024-00188-5)
Supplement: Supplementary file 8 — Source data Fig. 5 [file 44319_2024_188_MOESM8_ESM.zip › Figure 5/5C/Intensity.csv]

stage	rep	back	nuc	nuc/back
Sphere	rep1	711.861	8269.607	11.61688448
Sphere	rep1	1375.736	12168.351	8.844975344
Sphere	rep1	624.208	4375.323	7.009399111
Sphere	rep1	908.931	9733.382	10.70860384
Sphere	rep1	493.515	2770.883	5.614587196
Sphere	rep1	1279.229	13154.405	10.28307285
Sphere	rep1	1028.539	10293.338	10.00772747
Sphere	rep1	1467.233	22840.303	15.56692291
Sphere	rep1	914.022	12635.198	13.8237351
Sphere	rep1	891.034	11256.224	12.63276598
Sphere	rep1	793.664	8569.101	10.7968876
64cell	rep1	522.82	754.652	1.443426036
64cell	rep1	1040.709	1544.486	1.484070955
64cell	rep1	1000.239	1339.388	1.339067963
Sphere	rep2	1344.238	18906.087	14.06453842
Sphere	rep2	1179.627	12547.441	10.63678688
Sphere	rep2	1448.113	15450.218	10.66920744
Sphere	rep2	1170.041	12418.181	10.61345799
Sphere	rep2	1595.915	14856.09	9.308822838
Sphere	rep2	1213.509	6888.669	5.676652584
Sphere	rep2	1360.128	8940.356	6.573172525
Sphere	rep2	1458.78	14599.717	10.00816916
Sphere	rep2	1305.118	11641.533	8.919908391
Sphere	rep2	1802.285	17161.81	9.52225092
Sphere	rep2	1346.101	11073.881	8.226634554
64cell	rep2	1137.177	3747.097	3.295086869
64cell	rep2	907.164	2603.416753	2.869841344
64cell	rep2	707.578	1700.892	2.403822617
64cell	rep2	947.288	1341.31	1.41594742
64cell	rep2	709.287	1318.600174	1.859050249
64cell	rep2	671.613	1547.989	2.304882425
64cell	rep2	916.852	1999.181	2.180483873
64cell	rep2	576.886	1207.182968	2.092584961
64cell	rep2	577.997	1365.19	2.361932674
64cell	rep2	1081.887	3737.02	3.454168504
64cell	rep2	816.08	3315.879	4.063178855
64cell	rep2	645.571	1616.609	2.504153687
64cell	rep2	2046.255	1591.410965	0.777718791
