# Supplementary material for: Cell cycle length governs heterochromatin reprogramming during early development in non-mammalian vertebrates
Source: EMBO Rep. 2024 Jun 28;25(8):11. doi: 10.1038/s44319-024-00188-5 (PMC11315934; doi:10.1038/s44319-024-00188-5)
Supplement: Supplementary file 9 — Source data Fig. 6 [file 44319_2024_188_MOESM9_ESM.zip]

Archive with 43 entries (36 files):
- Figure 6/
- Figure 6/6F/
- Figure 6/6G/
- Figure 6/.DS_Store
- __MACOSX/Figure 6/._.DS_Store
- Figure 6/6B/
- Figure 6/6E/
- Figure 6/6D/
- Figure 6/6C/
- Figure 6/6F/Chk1_9hpf_H3_H3K9me3_DAPI.czi
- __MACOSX/Figure 6/6F/._Chk1_9hpf_H3_H3K9me3_DAPI.czi
- Figure 6/6F/Control_7hpf_H3_H3K9me3_DAPI.czi
- __MACOSX/Figure 6/6F/._Control_7hpf_H3_H3K9me3_DAPI.czi
- Figure 6/6F/README.txt
- __MACOSX/Figure 6/6F/._README.txt
- Figure 6/6G/Intensity.csv
- __MACOSX/Figure 6/6G/._Intensity.csv
- Figure 6/6B/.DS_Store
- __MACOSX/Figure 6/6B/._.DS_Store
- Figure 6/6B/Control_st10_H3_H3K9me3_DAPI.czi
- __MACOSX/Figure 6/6B/._Control_st10_H3_H3K9me3_DAPI.czi
- Figure 6/6B/Ama_st10_H3_H3K9me3_DAPI.czi
- __MACOSX/Figure 6/6B/._Ama_st10_H3_H3K9me3_DAPI.czi
- Figure 6/6B/README.txt
- __MACOSX/Figure 6/6B/._README.txt
- Figure 6/6B/Control_st9_H3_H3K9me3_DAPI.czi
- __MACOSX/Figure 6/6B/._Control_st9_H3_H3K9me3_DAPI.czi
- Figure 6/6E/Chk1_9hpf.tif
- __MACOSX/Figure 6/6E/._Chk1_9hpf.tif
- Figure 6/6E/Control_9hpf.tif
- __MACOSX/Figure 6/6E/._Control_9hpf.tif
- Figure 6/6E/Control_7hpf.tif
- __MACOSX/Figure 6/6E/._Control_7hpf.tif
- Figure 6/6D/Ama_7hpf.tif
- __MACOSX/Figure 6/6D/._Ama_7hpf.tif
- Figure 6/6D/Ama_10.5hpf.tif
- __MACOSX/Figure 6/6D/._Ama_10.5hpf.tif
- Figure 6/6D/Control_10.5hpf.tif
- __MACOSX/Figure 6/6D/._Control_10.5hpf.tif
- Figure 6/6D/Control_7hpf.tif
- __MACOSX/Figure 6/6D/._Control_7hpf.tif
- Figure 6/6C/Intensity.csv
- __MACOSX/Figure 6/6C/._Intensity.csv
