# Supplementary material for: Cell cycle length governs heterochromatin reprogramming during early development in non-mammalian vertebrates
Source: EMBO Rep. 2024 Jun 28;25(8):11. doi: 10.1038/s44319-024-00188-5 (PMC11315934; doi:10.1038/s44319-024-00188-5)
Supplement: Supplementary file 9 — Source data Fig. 6 [file 44319_2024_188_MOESM9_ESM.zip › Figure 6/6F/README.txt]

Channel1 Magenta = H3
Channel2 Green = H3K9me3
Channel3 Gray = DAPI
