# Supplementary material for: Cell cycle length governs heterochromatin reprogramming during early development in non-mammalian vertebrates
Source: EMBO Rep. 2024 Jun 28;25(8):11. doi: 10.1038/s44319-024-00188-5 (PMC11315934; doi:10.1038/s44319-024-00188-5)
Supplement: Supplementary file 9 — Source data Fig. 6 [file 44319_2024_188_MOESM9_ESM.zip › Figure 6/6G/Intensity.csv]

condition	rep	back	nuc	nuc/back
Chk1	rep1	1414.442	18069.926	12.77530362
Chk1	rep1	1619.435	23464.214	14.48913603
Chk1	rep1	1086.778	8882.545	8.17328378
Chk1	rep1	2352.105	40273.723	17.12241715
Chk1	rep1	664.632	7815.066	11.7584859
Chk1	rep1	1911.316	10741.775	5.620093695
Chk1	rep2	856.978	8961.627	10.45724278
Chk1	rep2	1752.018	19675.675	11.23029273
Chk1	rep2	1635.566	10700.75	6.542536345
Control	rep1	1063.288	17367.739	16.33399324
Control	rep1	876.579	5229.515	5.965822818
Control	rep1	740.041	4595.696	6.210055929
Control	rep1	876.93	6241.906	7.117906788
Control	rep1	971.96	3223.482	3.316475987
Control	rep1	1660.685	10452.924	6.294344803
Control	rep1	1399.853	5896.304	4.212087984
Control	rep1	1296.767	9757.333	7.524353257
Control	rep1	1540.702	10230.604	6.640222444
Control	rep2	2377.165	7199.745583	3.028710915
Control	rep2	2753.958	7500.348	2.723479443
Control	rep2	1302.832	6996.102	5.369918762
Control	rep2	1371.052	2413.927	1.760638546
Control	rep2	824.689	2565.986	3.111458986
Control	rep2	682.995	2142.012	3.136204511
Control	rep2	1192.269	3239.954	2.71746896
Control	rep2	1236.048	8829.069	7.142982311
Control	rep2	1327.969	4314.509	3.248953101
Control	rep2	2696.654	7332.423	2.71908187
Control	rep2	2879.798	8369.192	2.90617328
Control	rep2	1846.724	4973.017	2.692885889
Chk1	rep3	3626.159	26806.86404	7.392633373
Chk1	rep3	2019.699	18263.36816	9.042618808
Chk1	rep3	1589.353	7291.066	4.587442815
Chk1	rep3	2228.697	15126.584	6.787187312
Chk1	rep3	2669.564	20634.449	7.729520251
