# Supplementary material for: Cell cycle length governs heterochromatin reprogramming during early development in non-mammalian vertebrates
Source: EMBO Rep. 2024 Jun 28;25(8):11. doi: 10.1038/s44319-024-00188-5 (PMC11315934; doi:10.1038/s44319-024-00188-5)
Supplement: Supplementary file 9 — Source data Fig. 6 [file 44319_2024_188_MOESM9_ESM.zip › Figure 6/6C/Intensity.csv]

stage	condition	rep	back	nuc	nuc/back
st10	Amanitin	rep1	831.682	9999.763	12.02354145
st10	Amanitin	rep1	1074.193	14336.454	13.34625528
st10	Amanitin	rep1	1284.155	15413.855	12.003111
st10	Amanitin	rep1	841.174	6539.891	7.774718429
st10	Amanitin	rep1	1021.041	11178.475	10.9481157
st10	Amanitin	rep1	699.637	6355.758	9.084365178
st10	Amanitin	rep1	796.982	6600.331	8.281656298
st10	Amanitin	rep1	962.316	11837.264	12.30080763
st10	Amanitin	rep1	873.135	9545.876	10.93287521
st10	Amanitin	rep2	961.34	4188.501	4.356940312
st10	Amanitin	rep2	502.444	3547.909	7.061302354
st10	Amanitin	rep2	741.874	4096.667	5.522052262
st10	Amanitin	rep2	1132.446	12304.34	10.86527746
st10	Amanitin	rep2	862.58	7594.997	8.80497693
st10	Amanitin	rep2	1535.97	12864.707	8.375623873
st10	Amanitin	rep2	2015.169	21421.026	10.62989059
st10	Amanitin	rep2	1193.838	10330.187	8.652921921
st10	Amanitin	rep2	1561.464	13497.417	8.64407825
st10	Amanitin	rep2	1492.774	14703.062	9.849489608
st9	Control	rep1	760.103	3008.569	3.958106993
st9	Control	rep1	1825.032	2798.824	1.533575302
st9	Control	rep1	3709.379	6596.259	1.778265041
st9	Control	rep1	814.08	1524.948	1.873216392
st9	Control	rep1	701.194	1642.042	2.341779878
st9	Control	rep1	1088.931	3913.128	3.593550005
st9	Control	rep1	2261.579	5441.074	2.405873949
st9	Control	rep1	1808.474	4862.594	2.688782919
st9	Control	rep1	721.583	934.376	1.294897468
st9	Control	rep2	1249.944	4551.982	3.64174875
st9	Control	rep2	1698.673	4476.661	2.635387152
st9	Control	rep2	1636.693	4296.458	2.625084851
st9	Control	rep2	828.913	2874.671	3.468000864
st9	Control	rep2	1569.074	4234.39	2.698655385
st9	Control	rep2	1367.223	2535.524	1.854506544
st9	Control	rep2	866.152	2866.671	3.309662738
st9	Control	rep2	2604.552	5175.593	1.98713368
st9	Control	rep2	1880.31	4683.894	2.491022225
st9	Control	rep2	3123.421	6233.514	1.995732884
st9	Control	rep2	1352.39	5633.871	4.165862658
st9	Control	rep2	1298.549	4367.579	3.363430259
st9	Control	rep2	971.447	1868.935	1.92386718
st9	Control	rep2	807.582	2032.716	2.517039756
st10	Control	rep1	1354.272	13445.666	9.928334928
st10	Control	rep1	3894.691	17971.647	4.61439611
st10	Control	rep1	1698.143	10128.576	5.964501223
st10	Control	rep1	1177.204	9510.563	8.078942137
st10	Control	rep1	1519.878	7475.657	4.918590176
st10	Control	rep1	769.19	7438.5	9.67056254
st10	Control	rep1	1380.645	6801.099	4.926030225
st10	Control	rep1	1855.894	14164.735	7.632297426
st10	Control	rep1	1557.542	12763.868	8.194878854
st10	Control	rep2	788.644	9629.621	12.2103522
st10	Control	rep2	1122.532	15003.425	13.36569915
st10	Control	rep2	1141.201	16869.146	14.78192361
st10	Control	rep2	1043.208	12794.4	12.2644765
st10	Control	rep2	1177.556	16250.074	13.79983118
st10	Control	rep2	583.088	4815.646	8.258866586
st10	Control	rep2	2110.796	13755.725	6.516842461
st10	Control	rep2	1354.541	13500.621	9.966934187
st10	Control	rep2	1099.868	7667.891	6.971646598
st10	Control	rep2	1346.077	14055.389	10.44174219
st10	Control	rep2	3369.05	25474.526	7.561338063
st10	Control	rep2	1713.248	18496.034	10.79588828
st10	Control	rep2	702.127	2621.675	3.733904265
